# Supplementary material for: Risk Assessment of Genetically Engineered Maize Resistant to Diabrotica spp.: Influence on Above-Ground Arthropods in the Czech Republic
Source: PLoS One. 2015 Jun 17;10(6):e0130656. doi: 10.1371/journal.pone.0130656 (PMC4470634; doi:10.1371/journal.pone.0130656)
Supplement: S1 Table — (XLS) [file pone.0130656.s001.xls]

## Sheet: visual sampling
Visual sampling of plant dwelling non-target arthropods
				C	N	I	A	B
days from sowing	2009	2010	2011	MON88017	DK315	DK315 + insecticide	KIPOUS	PR38N86	drainage wells (1 = present in plot)	hunting lookout (number = number of plots from hunting lookout)	row (1 to 5: from southwest to northeast, 1 = nearest to forest)	column (1 to 5: from southeast to northwest)	plant	plot	Araneae	Coccinellidae	Elateridae	Staphylinidae	Coleoptera unidentified	Syrphidae	Orius spp.	Metopolophium dirhodum	Rhopalosiphum padi	Sitobion avenae	Miridae	Psyllidae	Braconidae	Helicoverpa armigera	Ostrinia nubilalis	Chrysopidae	Acari	Aeolothrips fasciatus	Frankliniella occidentalis
64	1	0	0	1	0	0	0	0	0	1	4	1	1	C1	1	1	0	1	0	0	0	13	0	0	0	0	0	0	0	0	0	0	9
64	1	0	0	1	0	0	0	0	0	1	4	1	2	C1	0	0	0	0	0	0	0	7	18	0	0	0	0	0	0	0	0	0	4
64	1	0	0	1	0	0	0	0	0	1	4	1	3	C1	0	1	0	0	0	0	1	6	13	0	0	0	0	0	0	0	0	0	9
64	1	0	0	1	0	0	0	0	0	1	4	1	4	C1	0	0	0	0	0	3	0	6	19	0	0	0	0	0	0	0	0	0	8
64	1	0	0	1	0	0	0	0	0	1	4	1	5	C1	0	0	0	0	0	2	0	8	12	0	0	0	0	0	0	0	0	0	10
64	1	0	0	1	0	0	0	0	0	1	4	1	6	C1	0	0	0	0	1	3	0	1	10	0	0	0	0	0	0	1	0	0	3
64	1	0	0	1	0	0	0	0	0	1	4	1	7	C1	0	1	0	0	0	0	0	4	16	0	0	0	0	0	0	0	0	0	13
64	1	0	0	1	0	0	0	0	0	1	4	1	8	C1	0	2	0	0	12	0	0	20	1	0	0	0	0	0	0	0	0	0	0
64	1	0	0	1	0	0	0	0	0	1	4	1	9	C1	0	0	0	0	0	0	0	3	12	0	0	0	0	0	0	0	0	0	7
64	1	0	0	1	0	0	0	0	0	1	4	1	10	C1	0	0	0	0	0	0	0	10	3	0	0	0	0	0	0	0	0	0	14
64	1	0	0	1	0	0	0	0	0	2	3	2	1	C2	0	0	0	0	0	0	0	0	10	0	0	0	0	0	0	0	0	0	11
64	1	0	0	1	0	0	0	0	0	2	3	2	2	C2	0	25	0	0	0	2	0	0	20	0	0	0	0	0	0	1	0	0	17
64	1	0	0	1	0	0	0	0	0	2	3	2	3	C2	0	0	0	0	0	0	0	6	26	0	0	0	0	0	0	2	0	0	6
64	1	0	0	1	0	0	0	0	0	2	3	2	4	C2	0	0	0	0	0	0	0	0	0	0	0	0	0	0	0	0	0	0	13
64	1	0	0	1	0	0	0	0	0	2	3	2	5	C2	0	0	0	0	0	0	0	23	7	0	0	0	0	0	0	0	0	0	10
64	1	0	0	1	0	0	0	0	0	2	3	2	6	C2	0	0	0	0	0	0	0	5	4	0	0	0	0	0	0	0	0	0	4
64	1	0	0	1	0	0	0	0	0	2	3	2	7	C2	0	0	0	0	0	0	0	5	14	0	0	0	0	0	0	0	1	0	3
64	1	0	0	1	0	0	0	0	0	2	3	2	8	C2	0	0	0	0	0	1	0	3	29	0	0	0	0	0	0	0	0	0	10
64	1	0	0	1	0	0	0	0	0	2	3	2	9	C2	0	0	0	0	0	1	0	3	16	0	0	0	0	0	0	0	0	0	11
64	1	0	0	1	0	0	0	0	0	2	3	2	10	C2	0	0	0	0	0	0	0	2	6	0	0	0	0	0	0	0	0	0	7
64	1	0	0	1	0	0	0	0	0	2	1	3	1	C3	0	0	0	0	0	0	0	1	9	0	0	0	0	0	0	0	0	0	2
64	1	0	0	1	0	0	0	0	0	2	1	3	2	C3	0	0	0	0	0	0	0	13	0	0	0	0	0	0	0	0	0	0	9
64	1	0	0	1	0	0	0	0	0	2	1	3	3	C3	0	0	0	0	0	0	0	11	2	0	0	0	0	0	0	1	0	0	2
64	1	0	0	1	0	0	0	0	0	2	1	3	4	C3	0	0	0	0	0	0	0	2	3	0	0	0	0	0	0	0	0	0	4
64	1	0	0	1	0	0	0	0	0	2	1	3	5	C3	0	0	0	0	0	0	0	2	8	0	0	0	0	0	0	0	0	0	5
64	1	0	0	1	0	0	0	0	0	2	1	3	6	C3	0	0	0	0	0	0	0	24	6	0	0	0	0	0	0	0	0	0	4
64	1	0	0	1	0	0	0	0	0	2	1	3	7	C3	0	0	0	0	0	0	0	3	13	0	0	0	0	0	0	0	0	0	3
64	1	0	0	1	0	0	0	0	0	2	1	3	8	C3	0	0	0	0	0	1	0	27	3	0	0	0	0	0	0	0	0	0	1
64	1	0	0	1	0	0	0	0	0	2	1	3	9	C3	0	1	0	0	0	1	0	3	15	0	0	0	0	0	0	0	0	0	1
64	1	0	0	1	0	0	0	0	0	2	1	3	10	C3	0	0	0	0	0	0	0	10	5	0	0	0	0	0	0	2	0	0	14
64	1	0	0	1	0	0	0	0	0	4	3	4	1	C4	0	0	1	0	0	1	0	3	9	0	0	0	0	0	0	0	0	0	3
64	1	0	0	1	0	0	0	0	0	4	3	4	2	C4	0	0	0	0	0	1	0	10	7	0	0	0	0	0	0	0	0	0	9
64	1	0	0	1	0	0	0	0	0	4	3	4	3	C4	0	0	0	0	0	0	0	6	6	0	0	0	0	0	0	0	0	0	8
64	1	0	0	1	0	0	0	0	0	4	3	4	4	C4	0	0	0	0	0	0	0	7	3	0	0	0	0	0	0	0	0	0	3
64	1	0	0	1	0	0	0	0	0	4	3	4	5	C4	0	0	0	0	0	1	0	0	15	1	0	0	0	0	0	0	0	0	0
64	1	0	0	1	0	0	0	0	0	4	3	4	6	C4	0	1	0	0	0	1	0	3	10	0	0	0	0	0	0	0	0	0	2
64	1	0	0	1	0	0	0	0	0	4	3	4	7	C4	0	0	0	0	0	2	0	1	28	0	0	0	0	0	0	0	0	1	4
64	1	0	0	1	0	0	0	0	0	4	3	4	8	C4	0	0	0	0	0	0	0	2	4	0	0	0	0	0	0	0	0	0	0
64	1	0	0	1	0	0	0	0	0	4	3	4	9	C4	0	0	0	0	0	1	0	22	9	0	0	0	0	0	0	0	0	0	1
64	1	0	0	1	0	0	0	0	0	4	3	4	10	C4	2	0	0	0	0	2	0	7	21	0	0	0	0	0	0	0	0	0	6
64	1	0	0	1	0	0	0	0	0	3	2	5	1	C5	0	0	0	0	0	0	0	6	9	0	0	0	0	0	0	0	0	0	1
64	1	0	0	1	0	0	0	0	0	3	2	5	2	C5	0	0	0	0	0	0	0	0	1	0	0	0	0	0	0	0	0	0	7
64	1	0	0	1	0	0	0	0	0	3	2	5	3	C5	0	0	0	0	0	0	0	2	5	0	0	0	0	0	0	0	0	0	7
64	1	0	0	1	0	0	0	0	0	3	2	5	4	C5	0	0	0	0	0	0	0	4	0	0	0	0	0	0	0	0	1	0	17
64	1	0	0	1	0	0	0	0	0	3	2	5	5	C5	0	0	0	0	0	0	0	9	6	0	0	0	0	0	0	0	0	0	9
64	1	0	0	1	0	0	0	0	0	3	2	5	6	C5	0	0	0	0	0	0	0	0	4	0	0	0	1	0	0	1	1	0	7
64	1	0	0	1	0	0	0	0	0	3	2	5	7	C5	0	0	0	0	0	0	0	3	2	0	0	0	0	0	0	0	0	0	3
64	1	0	0	1	0	0	0	0	0	3	2	5	8	C5	0	0	0	0	0	1	0	8	5	0	0	0	0	0	0	0	0	0	18
64	1	0	0	1	0	0	0	0	0	3	2	5	9	C5	0	0	0	0	0	0	0	9	6	0	0	0	0	0	0	0	0	0	9
64	1	0	0	1	0	0	0	0	0	3	2	5	10	C5	0	0	0	0	0	0	0	9	6	0	0	0	0	0	0	0	0	1	6
64	1	0	0	0	1	0	0	0	0	1	5	1	1	N6	0	0	0	0	0	1	0	4	5	0	0	0	0	0	0	0	0	0	1
64	1	0	0	0	1	0	0	0	0	1	5	1	2	N6	0	0	0	0	0	0	0	14	33	1	0	0	0	0	0	0	0	0	5
64	1	0	0	0	1	0	0	0	0	1	5	1	3	N6	0	5	0	0	0	0	0	0	20	0	0	0	0	0	0	1	0	0	2
64	1	0	0	0	1	0	0	0	0	1	5	1	4	N6	0	0	0	0	0	1	0	2	17	0	0	0	0	0	0	1	0	0	5
64	1	0	0	0	1	0	0	0	0	1	5	1	5	N6	0	0	0	0	0	0	0	0	3	0	0	0	0	0	0	0	0	0	2
64	1	0	0	0	1	0	0	0	0	1	5	1	6	N6	2	3	0	0	0	1	0	13	10	0	0	0	0	0	0	0	2	0	3
64	1	0	0	0	1	0	0	0	0	1	5	1	7	N6	0	0	0	0	0	0	0	6	9	0	0	0	0	0	2	1	0	4	0
64	1	0	0	0	1	0	0	0	0	1	5	1	8	N6	0	0	0	0	0	0	0	6	107	0	0	0	0	0	0	0	0	0	5
64	1	0	0	0	1	0	0	0	0	1	5	1	9	N6	0	0	0	0	0	0	0	11	62	0	0	0	0	0	0	0	0	0	2
64	1	0	0	0	1	0	0	0	0	1	5	1	10	N6	0	2	0	0	0	0	0	20	60	0	0	0	0	0	1	1	0	0	4
64	1	0	0	0	1	0	0	0	0	2	1	2	1	N7	0	0	0	0	0	0	0	6	4	0	0	0	0	0	0	0	0	0	18
64	1	0	0	0	1	0	0	0	0	2	1	2	2	N7	0	0	0	0	0	0	0	10	20	0	0	0	0	0	0	0	0	0	20
64	1	0	0	0	1	0	0	0	0	2	1	2	3	N7	0	0	0	0	0	0	0	26	20	0	0	0	0	0	0	0	0	0	20
64	1	0	0	0	1	0	0	0	0	2	1	2	4	N7	0	0	0	0	0	0	0	8	18	0	0	0	0	0	0	1	0	0	12
64	1	0	0	0	1	0	0	0	0	2	1	2	5	N7	0	0	0	0	0	1	0	5	16	0	0	0	0	0	0	0	0	0	11
64	1	0	0	0	1	0	0	0	0	2	1	2	6	N7	0	0	0	0	0	0	0	5	48	0	0	0	0	0	0	0	0	0	22
64	1	0	0	0	1	0	0	0	0	2	1	2	7	N7	0	1	0	0	0	0	0	0	2	0	0	0	0	0	0	0	0	0	12
64	1	0	0	0	1	0	0	0	0	2	1	2	8	N7	0	0	0	0	0	1	0	10	21	0	0	0	0	0	0	0	0	0	11
64	1	0	0	0	1	0	0	0	0	2	1	2	9	N7	0	0	0	0	0	0	0	9	19	0	0	0	0	0	0	0	0	0	14
64	1	0	0	0	1	0	0	0	0	2	1	2	10	N7	0	0	0	0	0	0	0	39	6	0	0	0	0	0	0	0	0	1	23
64	1	0	0	0	1	0	0	0	1	3	4	3	1	N8	0	0	0	0	0	0	0	3	14	0	0	0	0	0	0	0	0	0	0
64	1	0	0	0	1	0	0	0	1	3	4	3	2	N8	0	0	0	0	0	0	0	0	0	0	0	0	0	0	0	0	0	0	5
64	1	0	0	0	1	0	0	0	1	3	4	3	3	N8	0	0	0	0	0	0	0	0	0	0	0	0	0	0	0	0	0	0	10
64	1	0	0	0	1	0	0	0	1	3	4	3	4	N8	0	0	0	0	0	0	0	0	8	0	0	0	0	0	0	0	0	0	0
64	1	0	0	0	1	0	0	0	1	3	4	3	5	N8	0	0	0	0	0	1	0	0	11	0	0	0	0	0	0	0	0	0	5
64	1	0	0	0	1	0	0	0	1	3	4	3	6	N8	0	0	0	0	0	0	0	0	0	0	0	0	0	0	0	0	0	0	4
64	1	0	0	0	1	0	0	0	1	3	4	3	7	N8	0	0	0	0	0	0	0	0	1	0	0	0	0	0	0	0	0	0	10
64	1	0	0	0	1	0	0	0	1	3	4	3	8	N8	0	0	0	0	0	2	0	0	14	0	0	0	0	0	0	0	0	0	6
64	1	0	0	0	1	0	0	0	1	3	4	3	9	N8	0	1	0	0	0	1	0	4	0	0	0	0	0	0	0	0	0	0	8
64	1	0	0	0	1	0	0	0	1	3	4	3	10	N8	0	0	0	0	0	0	0	9	0	0	0	0	0	0	0	0	0	3	4
64	1	0	0	0	1	0	0	0	0	2	1	4	1	N9	0	0	0	0	0	0	0	11	90	0	0	0	0	0	0	0	0	0	4
64	1	0	0	0	1	0	0	0	0	2	1	4	2	N9	0	1	0	0	0	0	0	1	46	0	0	0	0	0	0	0	0	0	2
64	1	0	0	0	1	0	0	0	0	2	1	4	3	N9	0	0	0	0	2	1	0	10	243	2	0	0	0	0	0	0	0	0	3
64	1	0	0	0	1	0	0	0	0	2	1	4	4	N9	0	0	0	0	0	1	0	5	6	0	0	0	0	0	0	0	0	0	0
64	1	0	0	0	1	0	0	0	0	2	1	4	5	N9	0	0	0	0	0	0	0	1	18	0	0	0	0	0	0	0	0	0	5
64	1	0	0	0	1	0	0	0	0	2	1	4	6	N9	0	2	0	0	0	1	0	5	82	0	0	0	0	0	0	0	0	0	1
64	1	0	0	0	1	0	0	0	0	2	1	4	7	N9	0	0	0	0	0	0	0	0	10	1	0	0	0	0	0	0	0	0	1
64	1	0	0	0	1	0	0	0	0	2	1	4	8	N9	0	0	0	0	1	1	1	6	24	0	0	0	0	0	0	3	0	0	2
64	1	0	0	0	1	0	0	0	0	2	1	4	9	N9	0	1	0	0	0	1	0	0	28	0	0	0	0	0	0	0	0	0	1
64	1	0	0	0	1	0	0	0	1	2	1	4	10	N9	0	0	0	0	0	0	0	4	17	0	0	0	0	0	0	1	0	0	3
64	1	0	0	0	1	0	0	0	1	4	5	5	1	N10	0	0	0	0	0	0	0	2	4	0	0	0	0	0	1	1	0	0	10
64	1	0	0	0	1	0	0	0	1	4	5	5	2	N10	0	0	0	0	0	0	0	0	2	0	0	0	0	0	0	1	0	0	2
64	1	0	0	0	1	0	0	0	1	4	5	5	3	N10	0	0	0	0	0	0	0	1	4	0	0	0	0	0	0	0	0	0	2
64	1	0	0	0	1	0	0	0	1	4	5	5	4	N10	0	0	0	0	0	0	0	4	11	0	0	0	0	0	0	1	0	0	3
64	1	0	0	0	1	0	0	0	1	4	5	5	5	N10	0	0	0	0	0	0	0	4	40	0	0	0	0	0	0	0	0	0	4
64	1	0	0	0	1	0	0	0	1	4	5	5	6	N10	0	1	0	0	0	0	0	3	10	0	0	0	0	0	0	0	0	0	1
64	1	0	0	0	1	0	0	0	1	4	5	5	7	N10	0	0	0	0	0	0	0	3	22	0	0	0	0	0	0	0	0	0	3
64	1	0	0	0	1	0	0	0	1	4	5	5	8	N10	0	0	0	0	0	1	0	0	11	0	0	0	0	0	0	0	0	0	1
64	1	0	0	0	1	0	0	0	1	4	5	5	9	N10	0	0	0	0	0	0	0	2	6	0	0	0	0	0	0	0	0	0	3
64	1	0	0	0	1	0	0	0	1	4	5	5	10	N10	0	0	0	0	0	0	0	1	3	0	0	0	0	0	0	0	0	0	4
64	1	0	0	0	0	1	0	0	0	1	3	1	1	I11	0	0	0	0	1	0	0	47	51	0	0	0	0	0	0	1	0	0	14
64	1	0	0	0	0	1	0	0	0	1	3	1	2	I11	0	0	0	0	0	0	0	14	36	0	0	0	0	0	0	14	0	0	17
64	1	0	0	0	0	1	0	0	0	1	3	1	3	I11	0	0	0	0	0	0	0	13	54	0	0	0	0	0	0	3	0	0	21
64	1	0	0	0	0	1	0	0	0	1	3	1	4	I11	0	0	0	0	0	0	0	6	28	0	0	0	0	0	0	0	0	0	1
64	1	0	0	0	0	1	0	0	0	1	3	1	5	I11	0	0	0	0	1	0	0	46	90	0	0	0	0	0	0	0	0	0	10
64	1	0	0	0	0	1	0	0	0	1	3	1	6	I11	0	0	20	0	0	0	0	19	62	0	0	0	0	0	1	0	0	0	0
64	1	0	0	0	0	1	0	0	0	1	3	1	7	I11	0	0	0	0	0	1	0	3	24	0	0	0	0	0	0	0	0	0	4
64	1	0	0	0	0	1	0	0	0	1	3	1	8	I11	0	0	0	0	0	1	0	0	8	0	0	0	0	0	0	0	0	0	26
64	1	0	0	0	0	1	0	0	0	1	3	1	9	I11	0	0	0	0	0	0	0	6	4	0	0	0	0	0	0	0	0	0	13
64	1	0	0	0	0	1	0	0	0	1	3	1	10	I11	0	0	0	0	0	0	0	25	23	0	0	0	0	0	0	2	0	0	22
64	1	0	0	0	0	1	0	0	0	2	4	2	1	I12	0	0	0	0	0	0	0	2	6	0	0	0	0	0	0	0	0	0	3
64	1	0	0	0	0	1	0	0	0	2	4	2	2	I12	0	0	0	0	0	0	0	1	1	0	0	0	0	0	0	1	0	0	16
64	1	0	0	0	0	1	0	0	0	2	4	2	3	I12	0	1	0	0	0	0	0	4	8	0	0	0	0	0	0	0	0	0	9
64	1	0	0	0	0	1	0	0	0	2	4	2	4	I12	0	0	0	0	0	0	0	2	2	0	0	0	0	0	0	0	0	0	8
64	1	0	0	0	0	1	0	0	0	2	4	2	5	I12	0	0	0	0	0	0	0	3	8	0	0	0	0	0	0	0	0	0	12
64	1	0	0	0	0	1	0	0	0	2	4	2	6	I12	0	0	0	0	0	0	0	10	4	0	0	0	0	0	0	0	0	0	8
64	1	0	0	0	0	1	0	0	0	2	4	2	7	I12	0	0	4	0	0	0	0	7	4	0	0	0	0	0	0	0	0	0	4
64	1	0	0	0	0	1	0	0	0	2	4	2	8	I12	0	0	2	0	0	0	0	1	4	0	0	0	0	0	0	1	0	0	1
64	1	0	0	0	0	1	0	0	0	2	4	2	9	I12	0	0	0	0	0	0	0	4	4	0	0	0	0	0	0	0	0	0	9
64	1	0	0	0	0	1	0	0	0	2	4	2	10	I12	0	0	0	0	0	0	0	4	7	0	0	0	0	0	0	0	0	0	25
64	1	0	0	0	0	1	0	0	0	3	2	3	1	I13	0	0	0	0	0	1	0	1	26	0	0	0	0	0	0	0	0	0	3
64	1	0	0	0	0	1	0	0	0	3	2	3	2	I13	0	0	0	0	0	0	0	2	17	0	0	0	0	0	0	0	0	0	2
64	1	0	0	0	0	1	0	0	0	3	2	3	3	I13	0	0	0	0	0	3	0	5	32	0	0	0	0	0	0	0	0	0	2
64	1	0	0	0	0	1	0	0	0	3	2	3	4	I13	0	0	0	0	0	0	0	3	37	0	0	0	0	0	0	2	0	0	5
64	1	0	0	0	0	1	0	0	0	3	2	3	5	I13	0	0	0	0	0	2	1	4	25	0	0	0	0	0	0	0	0	0	4
64	1	0	0	0	0	1	0	0	0	3	2	3	6	I13	0	0	0	1	0	1	0	15	48	0	0	0	0	0	0	0	0	0	4
64	1	0	0	0	0	1	0	0	0	3	2	3	7	I13	0	0	0	0	0	1	0	6	18	0	0	0	0	0	0	0	0	0	11
64	1	0	0	0	0	1	0	0	0	3	2	3	8	I13	0	0	0	0	0	0	0	18	25	0	0	0	0	0	0	0	0	0	3
64	1	0	0	0	0	1	0	0	0	3	2	3	9	I13	0	0	0	0	0	0	0	45	55	0	0	0	0	0	0	1	0	0	9
64	1	0	0	0	0	1	0	0	0	3	2	3	10	I13	0	0	0	0	0	0	0	5	21	0	0	0	0	0	0	0	0	0	3
64	1	0	0	0	0	1	0	0	0	4	5	4	1	I14	0	0	0	0	0	1	0	1	24	0	0	0	0	0	0	0	0	0	5
64	1	0	0	0	0	1	0	0	0	4	5	4	2	I14	0	0	0	0	0	1	0	20	21	0	0	0	0	0	0	1	0	0	3
64	1	0	0	0	0	1	0	0	0	4	5	4	3	I14	0	0	0	0	0	0	0	1	32	0	0	0	0	0	0	0	0	0	8
64	1	0	0	0	0	1	0	0	0	4	5	4	4	I14	0	0	0	0	0	0	0	10	26	0	0	0	0	0	0	0	0	0	8
64	1	0	0	0	0	1	0	0	0	4	5	4	5	I14	0	0	1	0	0	0	0	7	10	0	0	0	0	0	0	0	0	0	1
64	1	0	0	0	0	1	0	0	0	4	5	4	6	I14	0	0	0	0	0	0	0	11	28	0	0	0	0	0	0	0	0	0	5
64	1	0	0	0	0	1	0	0	0	4	5	4	7	I14	0	0	0	0	0	1	0	31	18	0	0	0	0	0	0	0	0	0	1
64	1	0	0	0	0	1	0	0	0	4	5	4	8	I14	0	0	0	0	0	1	0	4	14	0	0	0	0	0	0	0	0	0	2
64	1	0	0	0	0	1	0	0	0	4	5	4	9	I14	0	0	0	0	0	0	0	14	8	0	0	0	0	0	0	1	0	0	12
64	1	0	0	0	0	1	0	0	0	4	5	4	10	I14	0	0	0	0	0	0	0	18	24	0	0	0	0	0	0	0	0	0	7
64	1	0	0	0	0	1	0	0	0	4	3	5	1	I15	0	0	0	0	0	0	0	16	3	0	0	0	0	0	0	0	0	0	4
64	1	0	0	0	0	1	0	0	0	4	3	5	2	I15	0	4	0	2	0	0	0	9	146	0	0	0	0	0	0	0	1	0	9
64	1	0	0	0	0	1	0	0	0	4	3	5	3	I15	0	0	0	0	0	0	0	36	29	0	0	0	0	0	0	0	0	0	3
64	1	0	0	0	0	1	0	0	0	4	3	5	4	I15	1	0	0	0	0	0	0	2	70	0	0	0	0	0	0	0	0	0	6
64	1	0	0	0	0	1	0	0	0	4	3	5	5	I15	0	1	0	0	0	0	0	5	46	0	0	0	0	0	0	0	0	0	8
64	1	0	0	0	0	1	0	0	0	4	3	5	6	I15	0	0	0	0	0	2	0	12	114	0	0	0	0	0	1	0	0	0	9
64	1	0	0	0	0	1	0	0	0	4	3	5	7	I15	0	0	0	0	0	1	0	5	10	0	0	0	0	0	0	0	0	0	9
64	1	0	0	0	0	1	0	0	0	4	3	5	8	I15	0	0	0	0	0	0	0	4	1	0	0	0	0	0	1	0	0	0	3
64	1	0	0	0	0	1	0	0	0	4	3	5	9	I15	0	0	0	0	0	0	0	4	26	0	0	0	0	0	0	0	0	0	0
64	1	0	0	0	0	1	0	0	0	4	3	5	10	I15	0	0	0	0	0	0	0	3	0	0	0	0	0	0	0	3	0	0	11
64	1	0	0	0	0	0	1	0	1	1	2	1	1	A16	1	0	0	0	0	0	0	1	26	0	0	0	0	0	0	0	1	0	21
64	1	0	0	0	0	0	1	0	1	1	2	1	2	A16	2	0	1	0	0	0	0	12	9	0	0	0	0	0	0	0	0	0	9
64	1	0	0	0	0	0	1	0	1	1	2	1	3	A16	0	0	0	0	0	1	0	44	13	0	0	0	0	0	0	0	0	0	12
64	1	0	0	0	0	0	1	0	1	1	2	1	4	A16	0	0	0	0	0	0	0	0	49	0	0	0	0	0	0	0	0	0	18
64	1	0	0	0	0	0	1	0	1	1	2	1	5	A16	0	0	0	0	0	1	0	20	22	0	0	0	0	0	0	0	0	0	7
64	1	0	0	0	0	0	1	0	1	1	2	1	6	A16	0	0	0	0	0	0	0	19	28	0	0	0	0	0	1	0	0	0	19
64	1	0	0	0	0	0	1	0	1	1	2	1	7	A16	0	0	0	0	0	1	0	28	74	0	0	0	0	0	0	0	0	0	21
64	1	0	0	0	0	0	1	0	1	1	2	1	8	A16	2	0	0	0	0	0	0	10	54	0	0	0	0	0	0	1	0	0	5
64	1	0	0	0	0	0	1	0	1	1	2	1	9	A16	1	0	0	1	0	1	0	4	34	0	0	0	0	0	0	0	0	0	8
64	1	0	0	0	0	0	1	0	1	1	2	1	10	A16	1	0	0	0	0	1	0	13	21	0	0	0	0	0	0	0	0	0	9
64	1	0	0	0	0	0	1	0	0	2	5	2	1	A17	1	0	0	0	0	0	0	4	0	0	0	0	0	0	0	0	0	0	5
64	1	0	0	0	0	0	1	0	0	2	5	2	2	A17	1	0	0	0	0	0	0	12	0	0	0	0	0	0	2	0	0	0	13
64	1	0	0	0	0	0	1	0	0	2	5	2	3	A17	0	0	0	0	0	0	0	7	3	0	0	0	0	0	0	0	0	0	3
64	1	0	0	0	0	0	1	0	0	2	5	2	4	A17	0	0	0	0	0	0	0	21	13	0	0	0	0	0	0	0	0	0	13
64	1	0	0	0	0	0	1	0	0	2	5	2	5	A17	0	0	0	0	1	0	0	8	0	0	0	0	0	0	0	0	0	0	6
64	1	0	0	0	0	0	1	0	0	2	5	2	6	A17	0	0	0	0	0	0	0	20	51	0	0	0	0	0	0	0	0	0	7
64	1	0	0	0	0	0	1	0	0	2	5	2	7	A17	0	0	0	0	0	0	0	11	0	0	0	0	0	0	0	0	0	0	48
64	1	0	0	0	0	0	1	0	0	2	5	2	8	A17	0	0	0	0	0	0	0	16	0	0	0	0	0	0	0	0	0	0	8
64	1	0	0	0	0	0	1	0	0	2	5	2	9	A17	0	0	0	0	0	0	0	9	0	0	0	0	0	0	0	0	0	0	15
64	1	0	0	0	0	0	1	0	0	2	5	2	10	A17	0	0	0	0	0	0	0	0	13	0	0	0	0	0	0	0	0	0	7
64	1	0	0	0	0	0	1	0	0	3	3	3	1	A18	0	0	0	0	0	0	0	0	8	0	0	0	0	0	0	0	0	0	10
64	1	0	0	0	0	0	1	0	1	3	3	3	2	A18	0	0	0	0	0	1	0	0	4	0	0	0	0	0	0	0	0	0	0
64	1	0	0	0	0	0	1	0	1	3	3	3	3	A18	0	0	0	0	0	1	0	0	0	0	0	0	0	0	0	0	0	0	0
64	1	0	0	0	0	0	1	0	1	3	3	3	4	A18	0	0	0	0	0	0	0	2	3	0	0	0	0	0	0	0	0	0	1
64	1	0	0	0	0	0	1	0	1	3	3	3	5	A18	0	0	0	0	0	0	0	0	6	0	0	0	1	0	0	0	0	0	7
64	1	0	0	0	0	0	1	0	1	3	3	3	6	A18	0	0	0	0	0	0	0	0	25	0	0	0	0	0	0	0	0	0	2
64	1	0	0	0	0	0	1	0	1	3	3	3	7	A18	0	0	0	0	0	1	0	4	33	0	0	0	0	0	0	0	0	0	6
64	1	0	0	0	0	0	1	0	1	3	3	3	8	A18	0	0	0	0	0	0	0	0	7	0	0	0	0	0	0	0	0	0	3
64	1	0	0	0	0	0	1	0	1	3	3	3	9	A18	0	1	0	0	0	1	0	0	42	0	0	0	0	0	0	0	0	0	6
64	1	0	0	0	0	0	1	0	1	3	3	3	10	A18	0	0	0	0	0	1	0	2	6	0	0	0	0	0	0	1	0	0	8
64	1	0	0	0	0	0	1	0	0	3	2	4	1	A19	0	0	0	0	0	0	0	0	25	0	0	0	0	0	0	0	0	0	18
64	1	0	0	0	0	0	1	0	0	3	2	4	2	A19	0	0	0	0	0	0	0	3	4	0	0	0	0	0	0	2	0	0	7
64	1	0	0	0	0	0	1	0	0	3	2	4	3	A19	0	0	0	0	0	0	0	2	7	0	0	0	0	0	0	0	0	0	20
64	1	0	0	0	0	0	1	0	0	3	2	4	4	A19	0	0	0	0	0	0	0	7	22	0	0	0	0	0	0	3	0	0	12
64	1	0	0	0	0	0	1	0	0	3	2	4	5	A19	0	0	0	0	0	0	0	6	52	0	0	0	0	0	0	0	0	0	19
64	1	0	0	0	0	0	1	0	0	3	2	4	6	A19	0	0	0	0	0	0	0	0	38	0	0	0	0	0	0	1	0	0	10
64	1	0	0	0	0	0	1	0	0	3	2	4	7	A19	0	0	0	0	0	0	0	10	73	0	0	0	0	0	0	1	0	0	28
64	1	0	0	0	0	0	1	0	0	3	2	4	8	A19	0	0	0	0	0	0	0	0	1	0	0	0	0	0	0	0	0	0	21
64	1	0	0	0	0	0	1	0	0	3	2	4	9	A19	0	0	0	0	0	0	0	12	15	0	0	0	0	0	0	0	0	0	25
64	1	0	0	0	0	0	1	0	0	3	2	4	10	A19	0	0	0	0	0	0	1	0	20	0	0	0	0	0	0	0	0	0	15
64	1	0	0	0	0	0	1	0	0	5	4	5	1	A20	0	0	0	0	0	0	0	0	75	0	0	0	0	0	0	2	0	0	1
64	1	0	0	0	0	0	1	0	0	5	4	5	2	A20	0	0	0	0	0	1	0	1	8	0	0	0	0	0	0	0	0	0	3
64	1	0	0	0	0	0	1	0	0	5	4	5	3	A20	0	0	0	0	0	0	0	0	6	0	0	0	0	0	0	0	0	0	1
64	1	0	0	0	0	0	1	0	0	5	4	5	4	A20	0	0	0	0	0	0	0	0	0	0	0	0	0	0	0	0	0	0	1
64	1	0	0	0	0	0	1	0	0	5	4	5	5	A20	0	0	0	0	0	0	0	0	5	0	0	0	0	0	0	0	0	0	8
64	1	0	0	0	0	0	1	0	0	5	4	5	6	A20	0	0	0	0	1	0	0	2	34	0	0	0	0	0	0	0	0	0	4
64	1	0	0	0	0	0	1	0	0	5	4	5	7	A20	0	0	0	1	0	0	0	0	7	0	0	0	0	0	0	0	0	0	2
64	1	0	0	0	0	0	1	0	0	5	4	5	8	A20	0	0	0	0	0	0	0	0	9	0	0	0	0	0	0	0	0	0	2
64	1	0	0	0	0	0	1	0	0	5	4	5	9	A20	0	0	0	0	0	0	0	2	8	0	0	0	0	0	0	0	0	0	2
64	1	0	0	0	0	0	1	0	0	5	4	5	10	A20	0	0	0	0	0	0	0	1	9	0	0	0	0	0	0	0	0	0	5
64	1	0	0	0	0	0	0	1	1	1	1	1	1	B21	0	0	0	0	0	1	0	11	32	0	0	0	0	0	0	0	0	0	7
64	1	0	0	0	0	0	0	1	1	1	1	1	2	B21	0	0	0	0	0	1	0	7	132	0	0	0	0	0	0	0	0	0	4
64	1	0	0	0	0	0	0	1	1	1	1	1	3	B21	0	0	0	0	0	0	0	7	12	0	0	0	0	0	0	1	0	0	2
64	1	0	0	0	0	0	0	1	1	1	1	1	4	B21	0	0	0	0	0	2	0	0	17	0	0	0	0	0	1	0	0	0	2
64	1	0	0	0	0	0	0	1	1	1	1	1	5	B21	0	0	0	0	0	0	0	3	7	0	0	0	0	0	0	0	0	0	3
64	1	0	0	0	0	0	0	1	1	1	1	1	6	B21	0	0	0	1	0	1	0	2	34	0	0	0	0	0	0	0	0	0	5
64	1	0	0	0	0	0	0	1	1	1	1	1	7	B21	0	0	0	0	0	1	0	9	39	1	0	0	0	0	1	1	0	0	8
64	1	0	0	0	0	0	0	1	1	1	1	1	8	B21	0	0	0	0	0	0	0	9	17	0	0	0	0	0	0	1	0	0	7
64	1	0	0	0	0	0	0	1	1	1	1	1	9	B21	0	0	0	0	0	1	0	5	28	0	0	0	0	0	0	0	0	0	8
64	1	0	0	0	0	0	0	1	1	1	1	1	10	B21	0	0	0	0	0	2	0	2	27	0	0	0	0	0	0	1	0	0	4
64	1	0	0	0	0	0	0	1	1	2	2	2	1	B22	0	0	0	0	0	2	0	29	81	0	0	0	0	0	0	0	0	0	13
64	1	0	0	0	0	0	0	1	1	2	2	2	2	B22	0	0	0	1	0	0	0	1	15	0	0	0	0	0	0	0	0	0	4
64	1	0	0	0	0	0	0	1	1	2	2	2	3	B22	0	0	0	0	0	0	0	0	26	0	0	0	0	0	0	0	0	0	16
64	1	0	0	0	0	0	0	1	1	2	2	2	4	B22	0	0	0	0	0	0	0	1	24	0	0	0	0	0	0	3	0	0	11
64	1	0	0	0	0	0	0	1	1	2	2	2	5	B22	0	0	0	2	0	0	0	17	34	0	0	0	0	0	0	0	0	0	6
64	1	0	0	0	0	0	0	1	1	2	2	2	6	B22	0	0	0	0	0	0	0	5	94	0	0	0	0	0	0	0	0	0	6
64	1	0	0	0	0	0	0	1	1	2	2	2	7	B22	0	0	0	0	0	1	0	3	237	0	0	0	0	0	0	0	1	0	8
64	1	0	0	0	0	0	0	1	1	2	2	2	8	B22	0	1	0	0	0	0	0	3	56	0	0	0	0	0	0	0	0	0	6
64	1	0	0	0	0	0	0	1	1	2	2	2	9	B22	0	0	0	0	0	0	0	2	12	0	0	0	0	0	0	0	0	0	4
64	1	0	0	0	0	0	0	1	1	2	2	2	10	B22	1	0	0	0	0	2	0	0	27	0	0	0	0	0	0	0	0	0	7
64	1	0	0	0	0	0	0	1	0	3	5	3	1	B23	0	0	0	0	0	1	0	0	8	0	0	0	0	0	0	0	0	0	13
64	1	0	0	0	0	0	0	1	0	3	5	3	2	B23	0	1	0	1	0	1	0	0	9	0	0	0	0	0	0	0	0	0	22
64	1	0	0	0	0	0	0	1	0	3	5	3	3	B23	0	0	0	0	0	4	0	5	0	0	0	0	0	0	0	0	0	0	16
64	1	0	0	0	0	0	0	1	0	3	5	3	4	B23	0	0	0	0	0	0	0	10	8	0	0	0	0	0	0	0	0	1	20
64	1	0	0	0	0	0	0	1	0	3	5	3	5	B23	0	0	0	0	0	1	0	7	13	0	0	0	0	0	0	0	0	0	5
64	1	0	0	0	0	0	0	1	0	3	5	3	6	B23	0	1	0	0	0	0	0	5	4	0	0	0	0	0	0	0	0	0	14
64	1	0	0	0	0	0	0	1	0	3	5	3	7	B23	0	0	0	1	0	0	0	9	0	0	0	0	0	0	0	0	0	0	2
64	1	0	0	0	0	0	0	1	0	3	5	3	8	B23	0	0	0	0	0	1	0	2	23	0	0	0	0	0	1	0	0	0	16
64	1	0	0	0	0	0	0	1	0	3	5	3	9	B23	0	0	0	0	0	0	0	0	8	0	0	0	0	0	0	0	0	0	13
64	1	0	0	0	0	0	0	1	0	3	5	3	10	B23	0	2	1	0	0	0	0	15	13	0	0	0	0	0	0	0	0	0	16
64	1	0	0	0	0	0	0	1	1	4	4	4	1	B24	0	0	0	0	0	1	0	15	30	0	0	0	0	0	0	0	0	3	26
64	1	0	0	0	0	0	0	1	1	4	4	4	2	B24	0	0	0	0	0	0	0	0	0	0	0	0	0	0	0	0	0	0	6
64	1	0	0	0	0	0	0	1	1	4	4	4	3	B24	0	0	0	1	0	0	0	23	26	0	0	0	0	0	0	0	0	0	16
64	1	0	0	0	0	0	0	1	1	4	4	4	4	B24	1	0	0	0	0	1	1	0	13	0	0	0	0	0	0	0	0	0	13
64	1	0	0	0	0	0	0	1	1	4	4	4	5	B24	0	2	0	1	0	2	0	0	17	0	0	0	0	0	0	0	0	0	14
64	1	0	0	0	0	0	0	1	1	4	4	4	6	B24	0	2	0	0	0	0	0	4	8	0	0	0	0	0	0	0	1	0	13
64	1	0	0	0	0	0	0	1	1	4	4	4	7	B24	0	0	0	0	1	1	0	0	19	0	0	0	0	0	0	0	0	0	9
64	1	0	0	0	0	0	0	1	1	4	4	4	8	B24	0	1	0	1	0	2	0	0	17	0	0	0	0	0	0	0	0	0	21
64	1	0	0	0	0	0	0	1	1	4	4	4	9	B24	1	0	0	0	0	1	0	8	33	0	0	0	0	0	0	0	0	0	8
64	1	0	0	0	0	0	0	1	1	4	4	4	10	B24	0	0	0	0	0	1	0	12	49	0	0	0	0	0	0	0	0	0	5
64	1	0	0	0	0	0	0	1	1	2	1	5	1	B25	0	0	0	0	0	0	0	4	58	0	0	0	0	0	0	0	0	0	4
64	1	0	0	0	0	0	0	1	1	2	1	5	2	B25	0	0	0	0	0	1	0	1	44	0	0	0	0	0	0	0	0	0	6
64	1	0	0	0	0	0	0	1	1	2	1	5	3	B25	0	0	0	0	0	0	0	1	7	0	0	0	0	0	0	0	0	0	2
64	1	0	0	0	0	0	0	1	1	2	1	5	4	B25	0	0	0	0	0	1	0	0	1	0	0	0	0	0	0	0	0	0	4
64	1	0	0	0	0	0	0	1	1	2	1	5	5	B25	0	0	1	1	0	1	0	1	9	0	0	0	0	0	0	0	0	0	8
64	1	0	0	0	0	0	0	1	1	2	1	5	6	B25	0	0	0	0	0	1	0	3	24	0	0	0	0	0	0	0	0	0	12
64	1	0	0	0	0	0	0	1	1	2	1	5	7	B25	0	2	0	1	0	1	0	4	16	0	0	0	0	0	2	0	0	0	0
64	1	0	0	0	0	0	0	1	1	2	1	5	8	B25	0	0	0	0	1	0	0	2	9	0	0	0	0	0	0	0	0	0	0
64	1	0	0	0	0	0	0	1	1	2	1	5	9	B25	0	0	6	0	0	1	0	0	22	0	0	0	0	0	0	0	0	0	0
64	1	0	0	0	0	0	0	1	1	2	1	5	10	B25	0	0	0	1	0	2	0	4	36	0	0	0	0	0	0	0	0	0	5
87	1	0	0	1	0	0	0	0	0	1	4	1	1	C1	0	1	0	0	0	0	1	0	0	0	0	0	0	0	0	0	0	0	10
87	1	0	0	1	0	0	0	0	0	1	4	1	2	C1	0	0	0	0	0	0	2	0	0	0	0	0	0	0	0	0	0	0	30
87	1	0	0	1	0	0	0	0	0	1	4	1	3	C1	1	1	0	0	0	0	1	0	0	0	0	0	0	0	0	0	0	0	20
87	1	0	0	1	0	0	0	0	0	1	4	1	4	C1	0	0	0	0	0	0	1	0	0	0	0	0	0	0	1	0	0	0	31
87	1	0	0	1	0	0	0	0	0	1	4	1	5	C1	0	0	0	0	0	0	1	0	0	0	0	0	0	0	0	0	0	0	28
87	1	0	0	1	0	0	0	0	0	1	4	1	6	C1	0	0	0	0	0	0	2	0	0	0	0	0	0	0	0	0	0	0	28
87	1	0	0	1	0	0	0	0	0	1	4	1	7	C1	0	0	0	0	0	0	4	0	0	0	0	0	1	0	0	1	0	0	35
87	1	0	0	1	0	0	0	0	0	1	4	1	8	C1	0	1	0	0	0	0	1	0	0	0	0	0	0	0	1	0	0	0	45
87	1	0	0	1	0	0	0	0	0	1	4	1	9	C1	0	0	0	0	1	0	2	0	0	0	0	0	0	0	0	0	0	0	25
87	1	0	0	1	0	0	0	0	0	1	4	1	10	C1	0	0	0	0	0	0	3	0	0	0	0	0	0	0	1	0	0	0	38
87	1	0	0	1	0	0	0	0	0	2	3	2	1	C2	0	0	0	0	0	1	1	0	0	0	0	0	0	0	0	0	0	0	12
87	1	0	0	1	0	0	0	0	0	2	3	2	2	C2	0	0	0	0	1	0	0	0	0	0	0	0	0	0	0	0	0	0	21
87	1	0	0	1	0	0	0	0	0	2	3	2	3	C2	0	0	0	0	0	0	4	0	0	0	0	0	0	0	0	0	0	0	20
87	1	0	0	1	0	0	0	0	0	2	3	2	4	C2	0	1	0	0	0	1	0	0	0	0	0	0	0	0	1	0	0	0	14
87	1	0	0	1	0	0	0	0	0	2	3	2	5	C2	0	0	0	0	0	0	4	0	0	0	0	0	0	0	3	0	0	0	13
87	1	0	0	1	0	0	0	0	0	2	3	2	6	C2	0	0	0	0	2	0	1	0	0	0	0	0	0	0	0	0	0	0	17
87	1	0	0	1	0	0	0	0	0	2	3	2	7	C2	0	0	0	0	0	2	0	0	0	0	0	0	0	0	0	0	0	0	12
87	1	0	0	1	0	0	0	0	0	2	3	2	8	C2	1	0	0	0	0	1	2	0	0	0	0	0	0	0	0	0	0	0	8
87	1	0	0	1	0	0	0	0	0	2	3	2	9	C2	1	1	0	0	1	0	3	0	0	0	0	0	0	0	0	0	0	0	9
87	1	0	0	1	0	0	0	0	0	2	3	2	10	C2	0	1	0	0	0	0	0	0	0	0	0	0	0	0	0	0	0	0	7
87	1	0	0	1	0	0	0	0	0	2	1	3	1	C3	0	0	0	0	0	0	0	0	0	0	0	0	0	0	0	0	0	0	9
87	1	0	0	1	0	0	0	0	0	2	1	3	2	C3	0	0	0	0	0	0	0	0	1	0	0	0	0	0	0	0	0	0	12
87	1	0	0	1	0	0	0	0	0	2	1	3	3	C3	1	0	0	0	0	1	1	0	0	0	0	0	0	0	0	1	0	0	12
87	1	0	0	1	0	0	0	0	0	2	1	3	4	C3	1	0	0	0	0	0	0	0	1	0	0	0	0	0	0	0	0	0	10
87	1	0	0	1	0	0	0	0	0	2	1	3	5	C3	0	0	0	0	0	0	0	0	0	0	0	0	0	0	1	0	0	0	11
87	1	0	0	1	0	0	0	0	0	2	1	3	6	C3	0	0	0	0	0	1	0	0	3	0	0	0	0	0	0	1	0	0	9
87	1	0	0	1	0	0	0	0	0	2	1	3	7	C3	0	0	0	0	0	1	0	0	0	0	0	0	0	0	0	1	0	0	10
87	1	0	0	1	0	0	0	0	0	2	1	3	8	C3	1	0	0	0	0	0	0	0	0	0	0	0	0	0	0	0	0	1	11
87	1	0	0	1	0	0	0	0	0	2	1	3	9	C3	1	0	0	0	0	0	1	0	0	0	0	0	0	0	0	0	0	0	6
87	1	0	0	1	0	0	0	0	0	2	1	3	10	C3	0	1	0	0	0	1	0	0	0	0	0	0	0	0	0	1	0	0	13
87	1	0	0	1	0	0	0	0	0	4	3	4	1	C4	0	0	0	0	0	0	2	0	0	0	0	0	0	0	0	0	0	0	12
87	1	0	0	1	0	0	0	0	0	4	3	4	2	C4	1	0	0	0	0	0	1	0	0	0	0	0	0	0	0	0	0	0	11
87	1	0	0	1	0	0	0	0	0	4	3	4	3	C4	0	0	0	0	0	0	2	0	2	0	0	0	0	0	0	0	0	0	10
87	1	0	0	1	0	0	0	0	0	4	3	4	4	C4	0	1	0	0	0	0	2	0	0	0	0	0	0	0	1	1	1	0	4
87	1	0	0	1	0	0	0	0	0	4	3	4	5	C4	0	0	0	1	0	0	4	0	1	0	0	0	0	0	0	0	0	0	11
87	1	0	0	1	0	0	0	0	0	4	3	4	6	C4	1	0	0	0	0	0	2	0	0	0	0	0	0	0	0	0	0	0	15
87	1	0	0	1	0	0	0	0	0	4	3	4	7	C4	0	0	0	0	0	0	1	0	0	0	0	0	0	0	0	0	0	0	12
87	1	0	0	1	0	0	0	0	0	4	3	4	8	C4	0	0	0	0	0	1	1	0	1	0	0	0	0	0	0	0	0	0	12
87	1	0	0	1	0	0	0	0	0	4	3	4	9	C4	0	0	0	1	1	2	0	0	1	0	0	0	0	0	1	0	0	0	3
87	1	0	0	1	0	0	0	0	0	4	3	4	10	C4	0	0	0	0	0	0	0	0	0	0	0	0	0	0	0	1	1	0	4
87	1	0	0	1	0	0	0	0	0	3	2	5	1	C5	4	0	0	0	0	0	1	0	0	0	0	0	0	0	0	0	0	0	9
87	1	0	0	1	0	0	0	0	0	3	2	5	2	C5	0	0	0	0	0	0	0	0	0	0	0	0	0	0	0	1	0	0	8
87	1	0	0	1	0	0	0	0	0	3	2	5	3	C5	0	0	0	0	0	0	0	0	0	0	0	0	0	0	0	0	0	0	15
87	1	0	0	1	0	0	0	0	0	3	2	5	4	C5	0	0	0	0	0	0	2	0	1	0	0	0	0	0	0	0	0	0	10
87	1	0	0	1	0	0	0	0	0	3	2	5	5	C5	0	0	0	0	0	0	0	0	1	0	0	0	0	0	2	0	0	0	10
87	1	0	0	1	0	0	0	0	0	3	2	5	6	C5	0	0	0	0	0	0	1	0	2	0	0	0	0	0	1	0	0	0	15
87	1	0	0	1	0	0	0	0	0	3	2	5	7	C5	0	0	0	0	0	0	0	0	0	0	0	0	0	0	0	1	0	0	6
87	1	0	0	1	0	0	0	0	0	3	2	5	8	C5	0	0	0	0	0	0	0	0	0	0	0	0	0	0	0	0	0	0	16
87	1	0	0	1	0	0	0	0	0	3	2	5	9	C5	0	1	0	0	0	0	2	0	1	0	0	0	0	0	0	1	0	0	10
87	1	0	0	1	0	0	0	0	0	3	2	5	10	C5	0	0	0	0	0	0	0	0	2	0	0	0	0	0	0	0	0	0	7
87	1	0	0	0	1	0	0	0	0	1	5	1	1	N6	0	0	0	1	0	0	2	0	0	0	0	0	0	0	1	1	0	0	17
87	1	0	0	0	1	0	0	0	0	1	5	1	2	N6	1	0	0	0	0	1	0	0	0	0	0	0	0	0	0	1	0	0	7
87	1	0	0	0	1	0	0	0	0	1	5	1	3	N6	0	0	0	0	0	1	2	0	0	1	0	0	0	0	0	1	0	0	23
87	1	0	0	0	1	0	0	0	0	1	5	1	4	N6	0	0	0	0	0	0	1	1	0	1	0	0	0	0	0	1	0	0	9
87	1	0	0	0	1	0	0	0	0	1	5	1	5	N6	0	1	0	0	0	0	1	0	0	1	0	0	0	0	0	0	0	0	17
87	1	0	0	0	1	0	0	0	0	1	5	1	6	N6	1	0	0	1	0	0	0	0	0	0	0	0	0	0	0	1	0	0	9
87	1	0	0	0	1	0	0	0	0	1	5	1	7	N6	2	0	0	0	0	0	0	0	0	0	0	0	0	0	1	2	0	0	16
87	1	0	0	0	1	0	0	0	0	1	5	1	8	N6	0	0	0	0	0	2	1	0	2	0	0	0	0	0	0	1	0	0	34
87	1	0	0	0	1	0	0	0	0	1	5	1	9	N6	0	0	0	0	0	0	2	0	0	0	0	0	0	0	0	0	0	0	18
87	1	0	0	0	1	0	0	0	0	1	5	1	10	N6	0	0	0	0	0	0	1	0	0	0	0	0	0	0	0	0	0	0	5
87	1	0	0	0	1	0	0	0	0	2	1	2	1	N7	0	0	0	0	0	1	0	0	0	0	0	0	0	0	0	0	0	0	7
87	1	0	0	0	1	0	0	0	0	2	1	2	2	N7	0	0	0	0	0	0	0	0	0	0	0	0	0	0	0	0	0	0	6
87	1	0	0	0	1	0	0	0	0	2	1	2	3	N7	0	0	0	0	0	0	0	0	1	0	0	0	0	0	0	1	0	0	10
87	1	0	0	0	1	0	0	0	0	2	1	2	4	N7	1	0	0	0	0	0	0	0	0	0	0	0	0	0	0	1	0	0	13
87	1	0	0	0	1	0	0	0	0	2	1	2	5	N7	0	1	0	0	0	0	0	2	9	0	0	0	0	0	0	0	0	0	12
87	1	0	0	0	1	0	0	0	0	2	1	2	6	N7	0	0	0	0	0	1	0	0	0	0	0	0	0	0	0	0	0	0	12
87	1	0	0	0	1	0	0	0	0	2	1	2	7	N7	1	0	0	0	0	1	0	0	0	0	0	0	0	0	1	0	0	0	20
87	1	0	0	0	1	0	0	0	0	2	1	2	8	N7	0	0	0	0	0	0	0	0	0	0	0	0	0	0	1	1	0	0	6
87	1	0	0	0	1	0	0	0	0	2	1	2	9	N7	0	0	0	0	0	0	0	0	0	0	0	0	0	0	0	1	0	0	8
87	1	0	0	0	1	0	0	0	0	2	1	2	10	N7	0	0	0	0	0	0	3	0	0	0	0	0	0	0	0	0	0	0	14
87	1	0	0	0	1	0	0	0	1	3	4	3	1	N8	0	0	0	0	0	0	0	0	0	0	0	0	0	0	0	0	0	1	35
87	1	0	0	0	1	0	0	0	1	3	4	3	2	N8	0	0	0	0	2	0	0	0	0	0	0	0	0	0	0	0	0	0	25
87	1	0	0	0	1	0	0	0	1	3	4	3	3	N8	0	1	0	0	0	0	0	0	20	0	0	0	0	0	0	0	0	0	27
87	1	0	0	0	1	0	0	0	1	3	4	3	4	N8	0	0	0	0	0	0	1	0	0	0	0	0	0	0	0	0	0	0	17
87	1	0	0	0	1	0	0	0	1	3	4	3	5	N8	0	0	0	0	1	0	0	0	0	0	0	0	0	0	0	0	0	0	27
87	1	0	0	0	1	0	0	0	1	3	4	3	6	N8	0	1	0	0	0	0	0	0	0	0	0	0	0	0	0	1	0	0	46
87	1	0	0	0	1	0	0	0	1	3	4	3	7	N8	1	1	0	0	0	0	0	0	0	0	0	0	0	0	0	0	0	0	23
87	1	0	0	0	1	0	0	0	1	3	4	3	8	N8	0	0	0	0	0	0	0	0	0	0	0	0	0	0	0	0	0	0	25
87	1	0	0	0	1	0	0	0	1	3	4	3	9	N8	0	0	0	0	0	0	1	0	0	0	0	0	0	0	0	0	0	0	25
87	1	0	0	0	1	0	0	0	1	3	4	3	10	N8	0	0	0	0	0	0	1	0	0	0	0	0	0	0	0	1	0	0	22
87	1	0	0	0	1	0	0	0	0	2	1	4	1	N9	0	0	0	0	0	0	0	0	0	0	0	0	0	0	1	0	0	0	14
87	1	0	0	0	1	0	0	0	0	2	1	4	2	N9	0	0	0	0	0	0	0	0	0	0	0	0	0	0	0	0	0	0	13
87	1	0	0	0	1	0	0	0	0	2	1	4	3	N9	0	0	0	0	1	0	0	0	9	0	0	0	0	0	1	0	0	0	16
87	1	0	0	0	1	0	0	0	0	2	1	4	4	N9	0	0	0	0	0	0	1	0	0	0	0	0	0	0	0	0	0	0	10
87	1	0	0	0	1	0	0	0	0	2	1	4	5	N9	0	0	0	0	0	0	0	0	0	0	0	0	0	0	0	0	0	0	13
87	1	0	0	0	1	0	0	0	0	2	1	4	6	N9	0	1	0	0	0	0	3	0	0	0	0	0	0	0	0	0	0	0	10
87	1	0	0	0	1	0	0	0	0	2	1	4	7	N9	0	0	0	0	0	0	1	0	1	0	0	0	0	0	0	0	0	0	10
87	1	0	0	0	1	0	0	0	0	2	1	4	8	N9	0	0	0	0	0	0	1	0	0	0	0	0	0	0	0	0	0	0	12
87	1	0	0	0	1	0	0	0	0	2	1	4	9	N9	1	1	0	0	1	0	0	0	1	0	0	0	0	0	0	0	0	0	16
87	1	0	0	0	1	0	0	0	1	2	1	4	10	N9	0	0	0	0	0	0	0	0	0	0	0	0	0	0	0	0	0	0	14
87	1	0	0	0	1	0	0	0	1	4	5	5	1	N10	0	0	0	0	0	0	0	0	0	0	0	0	0	0	0	1	0	0	4
87	1	0	0	0	1	0	0	0	1	4	5	5	2	N10	0	2	0	0	0	0	0	0	0	0	0	0	0	0	0	1	0	0	13
87	1	0	0	0	1	0	0	0	1	4	5	5	3	N10	0	0	0	0	0	0	0	0	0	0	0	0	0	0	0	0	0	0	12
87	1	0	0	0	1	0	0	0	1	4	5	5	4	N10	0	0	0	0	0	0	0	0	0	0	0	0	0	0	0	0	0	0	9
87	1	0	0	0	1	0	0	0	1	4	5	5	5	N10	0	0	0	0	0	0	0	0	0	0	0	0	0	0	0	0	0	0	11
87	1	0	0	0	1	0	0	0	1	4	5	5	6	N10	0	0	0	0	0	0	0	0	0	0	0	0	0	0	0	0	0	0	24
87	1	0	0	0	1	0	0	0	1	4	5	5	7	N10	0	0	0	0	0	0	0	0	0	0	0	0	0	0	0	0	0	0	10
87	1	0	0	0	1	0	0	0	1	4	5	5	8	N10	0	0	0	0	0	0	0	0	0	0	0	0	0	0	0	0	0	0	5
87	1	0	0	0	1	0	0	0	1	4	5	5	9	N10	0	0	0	0	0	0	1	0	0	0	0	0	0	0	0	1	0	0	37
87	1	0	0	0	1	0	0	0	1	4	5	5	10	N10	0	0	0	0	0	0	0	0	0	0	0	0	0	0	0	1	0	0	20
87	1	0	0	0	0	1	0	0	0	1	3	1	1	I11	1	0	0	0	0	0	0	0	0	0	0	0	0	0	2	0	0	0	9
87	1	0	0	0	0	1	0	0	0	1	3	1	2	I11	0	0	0	0	0	0	0	0	0	0	0	0	0	0	3	0	0	0	12
87	1	0	0	0	0	1	0	0	0	1	3	1	3	I11	0	0	0	0	0	0	0	0	1	0	0	0	0	0	1	0	0	0	8
87	1	0	0	0	0	1	0	0	0	1	3	1	4	I11	0	0	0	0	0	0	0	0	0	0	0	0	0	0	4	0	0	0	15
87	1	0	0	0	0	1	0	0	0	1	3	1	5	I11	1	0	0	0	0	0	1	0	0	0	0	0	0	0	0	0	0	0	11
87	1	0	0	0	0	1	0	0	0	1	3	1	6	I11	0	0	0	0	0	0	2	0	0	0	0	0	0	0	0	0	0	0	8
87	1	0	0	0	0	1	0	0	0	1	3	1	7	I11	0	0	0	0	0	0	1	0	0	0	0	0	0	0	0	0	1	0	10
87	1	0	0	0	0	1	0	0	0	1	3	1	8	I11	0	0	0	0	0	0	0	0	0	0	0	0	0	0	1	0	0	0	7
87	1	0	0	0	0	1	0	0	0	1	3	1	9	I11	0	0	0	0	0	0	2	0	0	0	0	0	0	0	0	0	0	0	10
87	1	0	0	0	0	1	0	0	0	1	3	1	10	I11	0	0	0	0	0	0	1	0	0	0	0	0	0	0	3	0	0	0	11
87	1	0	0	0	0	1	0	0	0	2	4	2	1	I12	0	0	0	0	0	0	1	0	0	0	0	0	0	0	0	0	0	0	6
87	1	0	0	0	0	1	0	0	0	2	4	2	2	I12	0	0	0	0	0	0	0	0	0	0	0	0	0	0	0	1	0	0	10
87	1	0	0	0	0	1	0	0	0	2	4	2	3	I12	0	0	0	0	0	0	3	0	0	0	0	0	0	0	0	0	0	0	3
87	1	0	0	0	0	1	0	0	0	2	4	2	4	I12	0	0	0	0	0	0	0	0	0	0	0	0	0	0	0	0	0	0	4
87	1	0	0	0	0	1	0	0	0	2	4	2	5	I12	0	0	0	0	0	0	0	0	0	0	0	0	0	0	0	0	0	0	7
87	1	0	0	0	0	1	0	0	0	2	4	2	6	I12	0	0	0	0	0	0	0	0	0	0	0	0	0	0	1	4	0	0	7
87	1	0	0	0	0	1	0	0	0	2	4	2	7	I12	0	0	0	0	0	0	0	0	0	0	0	0	0	0	0	1	0	0	7
87	1	0	0	0	0	1	0	0	0	2	4	2	8	I12	0	0	0	0	0	0	0	0	0	0	0	0	0	0	0	0	0	0	8
87	1	0	0	0	0	1	0	0	0	2	4	2	9	I12	0	0	0	0	0	0	0	0	0	0	0	0	0	0	0	1	0	0	5
87	1	0	0	0	0	1	0	0	0	2	4	2	10	I12	0	0	0	0	0	0	0	0	0	0	0	0	0	0	0	1	0	0	7
87	1	0	0	0	0	1	0	0	0	3	2	3	1	I13	0	0	0	0	0	0	0	0	0	0	0	0	0	0	2	0	0	0	22
87	1	0	0	0	0	1	0	0	0	3	2	3	2	I13	1	0	0	0	0	0	2	0	0	0	0	0	0	0	0	0	0	0	23
87	1	0	0	0	0	1	0	0	0	3	2	3	3	I13	0	0	0	0	0	0	0	0	9	0	0	0	0	0	0	0	0	0	34
87	1	0	0	0	0	1	0	0	0	3	2	3	4	I13	1	0	0	0	0	0	0	0	0	0	0	0	0	0	0	0	0	0	23
87	1	0	0	0	0	1	0	0	0	3	2	3	5	I13	1	0	0	0	0	0	1	0	0	0	0	0	0	0	0	0	0	0	17
87	1	0	0	0	0	1	0	0	0	3	2	3	6	I13	0	0	0	0	0	0	1	0	0	0	0	0	0	0	1	0	0	0	14
87	1	0	0	0	0	1	0	0	0	3	2	3	7	I13	2	1	0	0	0	1	3	0	0	0	0	0	0	0	1	0	0	0	25
87	1	0	0	0	0	1	0	0	0	3	2	3	8	I13	0	0	0	0	0	0	0	0	0	0	0	0	0	0	0	0	0	0	10
87	1	0	0	0	0	1	0	0	0	3	2	3	9	I13	0	0	0	0	0	0	1	0	0	0	0	0	0	0	0	0	0	0	17
87	1	0	0	0	0	1	0	0	0	3	2	3	10	I13	0	0	0	0	0	0	1	0	0	0	0	0	1	0	0	0	0	0	10
87	1	0	0	0	0	1	0	0	0	4	5	4	1	I14	0	0	0	0	0	1	0	0	0	0	0	0	0	0	0	0	0	0	7
87	1	0	0	0	0	1	0	0	0	4	5	4	2	I14	2	0	0	0	0	0	1	0	0	0	0	0	0	0	2	0	0	0	4
87	1	0	0	0	0	1	0	0	0	4	5	4	3	I14	0	1	0	0	0	1	1	0	0	0	0	0	0	0	0	0	0	0	14
87	1	0	0	0	0	1	0	0	0	4	5	4	4	I14	0	0	0	0	0	0	1	0	0	0	0	0	0	0	0	1	0	0	6
87	1	0	0	0	0	1	0	0	0	4	5	4	5	I14	0	1	0	0	0	0	1	0	1	0	0	0	0	0	1	1	0	0	6
87	1	0	0	0	0	1	0	0	0	4	5	4	6	I14	0	0	0	0	0	0	0	0	0	0	0	0	0	0	0	1	0	0	5
87	1	0	0	0	0	1	0	0	0	4	5	4	7	I14	0	0	0	0	0	0	1	0	0	0	0	0	0	0	0	0	0	0	13
87	1	0	0	0	0	1	0	0	0	4	5	4	8	I14	1	0	0	0	0	0	2	0	0	0	0	0	0	0	0	2	0	0	12
87	1	0	0	0	0	1	0	0	0	4	5	4	9	I14	0	0	0	0	0	0	0	0	0	0	0	0	0	0	0	0	0	0	12
87	1	0	0	0	0	1	0	0	0	4	5	4	10	I14	0	1	0	0	0	0	0	0	0	0	0	0	0	0	0	1	0	0	22
87	1	0	0	0	0	1	0	0	0	4	3	5	1	I15	0	0	0	0	0	0	1	0	0	0	0	0	0	0	0	0	0	0	11
87	1	0	0	0	0	1	0	0	0	4	3	5	2	I15	1	0	0	0	0	0	1	0	0	0	0	0	0	0	0	0	0	0	11
87	1	0	0	0	0	1	0	0	0	4	3	5	3	I15	0	0	0	0	0	0	0	0	0	0	0	0	0	0	0	0	0	0	14
87	1	0	0	0	0	1	0	0	0	4	3	5	4	I15	0	0	0	0	0	0	0	0	0	0	0	0	0	0	0	0	0	0	9
87	1	0	0	0	0	1	0	0	0	4	3	5	5	I15	0	0	0	0	0	0	0	0	0	0	0	0	0	0	2	0	0	0	8
87	1	0	0	0	0	1	0	0	0	4	3	5	6	I15	0	0	0	0	0	0	3	0	0	0	0	0	0	0	0	0	0	0	14
87	1	0	0	0	0	1	0	0	0	4	3	5	7	I15	0	0	0	3	0	0	1	0	0	0	0	0	0	0	0	0	0	0	7
87	1	0	0	0	0	1	0	0	0	4	3	5	8	I15	0	0	0	0	0	0	0	0	0	0	0	0	0	0	1	0	0	0	7
87	1	0	0	0	0	1	0	0	0	4	3	5	9	I15	0	0	0	0	0	0	1	0	0	0	0	0	0	0	0	0	0	0	8
87	1	0	0	0	0	1	0	0	0	4	3	5	10	I15	2	0	0	0	0	0	0	0	1	0	0	0	0	0	0	0	0	0	12
87	1	0	0	0	0	0	1	0	1	1	2	1	1	A16	0	0	0	0	0	0	0	0	0	0	0	0	0	0	0	1	0	0	7
87	1	0	0	0	0	0	1	0	1	1	2	1	2	A16	0	0	0	0	0	0	1	0	0	0	0	0	0	0	1	0	0	0	9
87	1	0	0	0	0	0	1	0	1	1	2	1	3	A16	0	0	0	0	0	0	0	0	0	0	0	0	0	0	0	0	0	0	0
87	1	0	0	0	0	0	1	0	1	1	2	1	4	A16	0	0	0	0	0	0	1	0	0	0	0	0	0	0	1	0	0	0	15
87	1	0	0	0	0	0	1	0	1	1	2	1	5	A16	0	0	0	0	0	0	0	0	0	0	0	0	0	0	0	1	0	0	9
87	1	0	0	0	0	0	1	0	1	1	2	1	6	A16	0	1	0	0	0	1	1	0	0	0	0	0	0	0	2	1	0	0	8
87	1	0	0	0	0	0	1	0	1	1	2	1	7	A16	0	2	0	0	0	0	0	0	0	0	0	0	0	0	1	0	0	0	7
87	1	0	0	0	0	0	1	0	1	1	2	1	8	A16	0	0	0	0	0	0	0	0	0	0	0	0	0	0	0	0	0	0	2
87	1	0	0	0	0	0	1	0	1	1	2	1	9	A16	0	0	0	0	0	0	0	0	0	0	0	0	0	0	0	1	0	0	11
87	1	0	0	0	0	0	1	0	1	1	2	1	10	A16	0	0	0	0	0	0	0	0	0	0	0	0	0	0	0	1	0	0	6
87	1	0	0	0	0	0	1	0	0	2	5	2	1	A17	0	0	0	0	0	0	1	0	0	0	0	0	0	0	1	0	0	0	15
87	1	0	0	0	0	0	1	0	0	2	5	2	2	A17	0	0	0	0	1	0	3	0	0	0	0	0	0	0	0	0	0	0	9
87	1	0	0	0	0	0	1	0	0	2	5	2	3	A17	0	0	0	0	0	0	0	0	0	0	0	0	0	0	1	0	0	0	35
87	1	0	0	0	0	0	1	0	0	2	5	2	4	A17	1	0	0	0	0	0	4	0	0	0	0	0	0	0	2	1	0	0	30
87	1	0	0	0	0	0	1	0	0	2	5	2	5	A17	1	0	0	0	0	0	3	0	1	0	0	0	0	0	1	0	0	0	35
87	1	0	0	0	0	0	1	0	0	2	5	2	6	A17	0	0	0	0	0	0	0	0	0	0	0	0	0	0	0	1	0	0	11
87	1	0	0	0	0	0	1	0	0	2	5	2	7	A17	3	0	0	0	0	0	0	0	0	0	0	0	0	0	3	0	0	0	4
87	1	0	0	0	0	0	1	0	0	2	5	2	8	A17	1	0	0	0	0	0	1	0	0	0	0	0	0	0	0	0	0	0	12
87	1	0	0	0	0	0	1	0	0	2	5	2	9	A17	1	0	0	0	0	0	1	0	0	0	0	0	0	0	2	0	0	0	28
87	1	0	0	0	0	0	1	0	0	2	5	2	10	A17	0	0	0	0	0	0	4	0	0	0	0	0	0	0	0	0	0	0	23
87	1	0	0	0	0	0	1	0	0	3	3	3	1	A18	0	0	0	0	0	0	0	0	0	0	0	0	0	0	1	0	0	0	36
87	1	0	0	0	0	0	1	0	1	3	3	3	2	A18	0	1	0	0	0	0	0	0	0	0	0	0	0	0	0	0	0	0	27
87	1	0	0	0	0	0	1	0	1	3	3	3	3	A18	0	0	0	0	0	0	1	0	0	0	0	0	0	0	1	0	0	0	16
87	1	0	0	0	0	0	1	0	1	3	3	3	4	A18	0	0	0	0	0	0	3	0	0	0	0	0	0	0	1	1	0	0	15
87	1	0	0	0	0	0	1	0	1	3	3	3	5	A18	0	0	0	0	0	0	0	0	0	0	0	0	0	0	1	0	0	0	37
87	1	0	0	0	0	0	1	0	1	3	3	3	6	A18	0	0	0	0	0	0	1	0	0	0	0	0	0	0	4	0	0	0	15
87	1	0	0	0	0	0	1	0	1	3	3	3	7	A18	0	0	0	0	0	0	1	0	0	0	0	0	0	0	1	0	0	0	26
87	1	0	0	0	0	0	1	0	1	3	3	3	8	A18	0	1	0	0	0	0	1	0	0	0	0	0	0	0	0	0	0	0	8
87	1	0	0	0	0	0	1	0	1	3	3	3	9	A18	0	0	0	0	0	0	5	0	0	0	0	0	0	0	0	0	0	0	31
87	1	0	0	0	0	0	1	0	1	3	3	3	10	A18	0	0	0	0	0	0	3	0	0	0	0	0	0	0	0	0	0	0	10
87	1	0	0	0	0	0	1	0	0	3	2	4	1	A19	1	0	0	0	0	1	1	0	0	0	0	0	0	0	3	0	0	0	14
87	1	0	0	0	0	0	1	0	0	3	2	4	2	A19	0	0	0	0	0	0	0	0	0	0	0	0	0	0	1	0	0	0	27
87	1	0	0	0	0	0	1	0	0	3	2	4	3	A19	0	0	0	0	0	0	2	0	0	0	0	0	0	0	1	0	0	0	31
87	1	0	0	0	0	0	1	0	0	3	2	4	4	A19	0	0	0	1	0	0	0	0	0	0	0	0	0	0	0	0	0	0	16
87	1	0	0	0	0	0	1	0	0	3	2	4	5	A19	0	0	0	0	0	0	0	0	0	0	0	0	0	0	0	1	0	0	7
87	1	0	0	0	0	0	1	0	0	3	2	4	6	A19	1	0	0	0	0	1	0	0	0	0	0	0	0	0	0	0	0	0	3
87	1	0	0	0	0	0	1	0	0	3	2	4	7	A19	0	0	0	0	0	0	0	0	0	0	0	0	0	0	1	0	0	0	13
87	1	0	0	0	0	0	1	0	0	3	2	4	8	A19	0	0	0	0	0	0	0	0	0	0	0	0	0	0	3	0	0	0	31
87	1	0	0	0	0	0	1	0	0	3	2	4	9	A19	0	0	0	0	0	0	2	0	0	0	0	0	0	0	0	0	0	0	21
87	1	0	0	0	0	0	1	0	0	3	2	4	10	A19	0	0	0	0	0	0	1	0	0	0	0	0	0	0	0	0	0	0	21
87	1	0	0	0	0	0	1	0	0	5	4	5	1	A20	1	0	0	0	0	0	0	0	0	0	0	0	0	0	0	0	0	0	4
87	1	0	0	0	0	0	1	0	0	5	4	5	2	A20	1	0	0	0	0	0	0	0	0	0	0	0	0	0	0	1	0	0	13
87	1	0	0	0	0	0	1	0	0	5	4	5	3	A20	0	0	0	0	0	0	0	0	0	0	0	0	0	0	0	2	0	0	7
87	1	0	0	0	0	0	1	0	0	5	4	5	4	A20	0	1	0	0	0	0	0	1	1	0	0	0	0	0	0	0	0	0	4
87	1	0	0	0	0	0	1	0	0	5	4	5	5	A20	0	0	0	0	0	0	0	0	0	0	0	0	0	0	0	1	0	0	9
87	1	0	0	0	0	0	1	0	0	5	4	5	6	A20	0	0	0	0	0	2	0	0	0	0	0	0	0	0	0	0	0	0	10
87	1	0	0	0	0	0	1	0	0	5	4	5	7	A20	0	0	0	0	0	0	0	0	0	0	0	0	0	0	0	1	0	0	11
87	1	0	0	0	0	0	1	0	0	5	4	5	8	A20	0	0	0	0	0	2	1	0	0	0	0	0	0	0	1	1	0	0	8
87	1	0	0	0	0	0	1	0	0	5	4	5	9	A20	0	0	0	0	0	1	0	0	0	0	0	0	0	0	0	0	0	0	12
87	1	0	0	0	0	0	1	0	0	5	4	5	10	A20	0	0	0	0	0	0	1	0	0	0	0	0	0	0	0	0	0	0	6
87	1	0	0	0	0	0	0	1	1	1	1	1	1	B21	0	0	0	0	0	0	2	0	0	0	0	0	0	0	0	0	1	0	16
87	1	0	0	0	0	0	0	1	1	1	1	1	2	B21	0	0	0	0	0	1	0	0	0	0	0	0	0	0	0	0	0	0	10
87	1	0	0	0	0	0	0	1	1	1	1	1	3	B21	0	1	0	0	0	0	2	0	0	0	0	0	0	0	0	0	0	0	4
87	1	0	0	0	0	0	0	1	1	1	1	1	4	B21	2	0	0	0	0	0	1	0	2	0	0	0	0	0	0	0	0	0	13
87	1	0	0	0	0	0	0	1	1	1	1	1	5	B21	0	0	0	0	0	0	0	0	1	0	0	0	0	0	0	0	0	0	11
87	1	0	0	0	0	0	0	1	1	1	1	1	6	B21	1	0	0	0	1	0	0	0	0	0	0	0	0	0	0	0	0	0	11
87	1	0	0	0	0	0	0	1	1	1	1	1	7	B21	0	0	0	0	0	0	2	0	5	0	0	0	0	0	0	0	0	0	6
87	1	0	0	0	0	0	0	1	1	1	1	1	8	B21	0	0	0	0	0	0	0	0	1	0	0	0	0	0	0	0	0	0	5
87	1	0	0	0	0	0	0	1	1	1	1	1	9	B21	0	1	0	0	1	0	1	0	0	0	0	0	0	0	0	0	0	0	12
87	1	0	0	0	0	0	0	1	1	1	1	1	10	B21	0	1	0	0	0	0	0	0	0	0	0	0	0	0	0	0	0	0	9
87	1	0	0	0	0	0	0	1	1	2	2	2	1	B22	0	0	0	0	0	0	0	0	0	1	0	0	0	0	0	1	0	0	8
87	1	0	0	0	0	0	0	1	1	2	2	2	2	B22	0	0	0	0	1	0	1	0	3	0	0	0	0	0	0	1	0	0	26
87	1	0	0	0	0	0	0	1	1	2	2	2	3	B22	0	0	0	0	0	0	1	0	0	0	0	0	0	0	0	0	0	0	12
87	1	0	0	0	0	0	0	1	1	2	2	2	4	B22	0	0	0	0	0	3	0	0	0	0	0	0	0	0	0	0	0	0	9
87	1	0	0	0	0	0	0	1	1	2	2	2	5	B22	0	0	0	0	0	0	2	0	1	0	0	0	0	0	2	0	0	0	9
87	1	0	0	0	0	0	0	1	1	2	2	2	6	B22	0	0	0	0	1	0	0	0	0	0	0	0	0	0	1	0	0	0	3
87	1	0	0	0	0	0	0	1	1	2	2	2	7	B22	0	0	0	0	0	2	1	0	1	0	0	0	0	0	0	0	0	0	6
87	1	0	0	0	0	0	0	1	1	2	2	2	8	B22	0	0	0	0	0	1	1	0	0	0	0	0	0	0	0	0	0	0	8
87	1	0	0	0	0	0	0	1	1	2	2	2	9	B22	0	0	0	0	0	0	0	0	1	0	0	0	0	0	0	1	0	0	14
87	1	0	0	0	0	0	0	1	1	2	2	2	10	B22	0	0	0	0	0	0	1	0	0	0	0	0	0	0	0	1	0	0	11
87	1	0	0	0	0	0	0	1	0	3	5	3	1	B23	0	0	0	0	0	0	1	0	0	0	0	0	0	0	2	0	0	0	25
87	1	0	0	0	0	0	0	1	0	3	5	3	2	B23	0	0	0	0	0	0	0	0	9	0	0	0	0	0	1	0	0	0	20
87	1	0	0	0	0	0	0	1	0	3	5	3	3	B23	0	0	0	0	0	0	0	0	0	0	0	0	0	0	0	0	0	0	29
87	1	0	0	0	0	0	0	1	0	3	5	3	4	B23	0	0	0	0	0	0	0	7	0	0	0	0	1	0	0	1	0	0	20
87	1	0	0	0	0	0	0	1	0	3	5	3	5	B23	0	0	0	0	0	0	0	0	1	0	0	0	0	0	1	1	0	0	22
87	1	0	0	0	0	0	0	1	0	3	5	3	6	B23	0	0	0	0	0	0	0	0	4	0	0	0	0	0	0	0	0	0	20
87	1	0	0	0	0	0	0	1	0	3	5	3	7	B23	0	0	0	0	1	0	0	0	0	0	0	0	0	0	0	0	1	0	25
87	1	0	0	0	0	0	0	1	0	3	5	3	8	B23	0	0	0	0	0	0	0	0	3	0	0	0	0	0	0	0	0	0	20
87	1	0	0	0	0	0	0	1	0	3	5	3	9	B23	0	1	0	0	0	0	0	0	0	0	0	0	0	0	0	0	0	0	22
87	1	0	0	0	0	0	0	1	0	3	5	3	10	B23	0	2	0	0	0	0	0	2	0	0	0	0	0	0	0	0	0	0	19
87	1	0	0	0	0	0	0	1	1	4	4	4	1	B24	0	0	0	0	0	0	0	0	0	0	0	0	0	0	0	1	0	0	4
87	1	0	0	0	0	0	0	1	1	4	4	4	2	B24	0	0	0	0	0	0	0	0	0	0	0	0	0	0	0	2	0	0	10
87	1	0	0	0	0	0	0	1	1	4	4	4	3	B24	0	0	0	0	0	0	1	0	0	0	0	0	0	0	2	1	0	0	13
87	1	0	0	0	0	0	0	1	1	4	4	4	4	B24	0	0	0	0	0	0	2	0	0	0	0	0	0	0	0	0	0	0	20
87	1	0	0	0	0	0	0	1	1	4	4	4	5	B24	0	0	0	0	0	0	0	0	0	0	0	0	0	0	0	1	0	0	5
87	1	0	0	0	0	0	0	1	1	4	4	4	6	B24	0	1	0	0	1	0	0	0	0	0	0	0	0	0	2	0	0	0	20
87	1	0	0	0	0	0	0	1	1	4	4	4	7	B24	0	0	0	1	1	0	3	0	0	0	0	0	0	0	1	0	0	0	20
87	1	0	0	0	0	0	0	1	1	4	4	4	8	B24	0	1	0	0	0	0	3	0	0	0	0	0	0	0	1	0	0	0	15
87	1	0	0	0	0	0	0	1	1	4	4	4	9	B24	0	0	0	0	0	0	0	0	0	0	0	0	0	0	0	0	0	0	5
87	1	0	0	0	0	0	0	1	1	4	4	4	10	B24	0	0	0	0	1	0	0	0	0	0	0	0	0	0	1	0	1	0	17
87	1	0	0	0	0	0	0	1	1	2	1	5	1	B25	0	0	0	0	0	0	0	0	0	0	0	0	0	0	0	0	0	0	12
87	1	0	0	0	0	0	0	1	1	2	1	5	2	B25	0	0	0	0	1	0	0	0	0	0	0	0	0	0	0	0	0	0	11
87	1	0	0	0	0	0	0	1	1	2	1	5	3	B25	1	0	0	0	0	0	0	1	0	0	0	0	0	0	0	0	0	0	22
87	1	0	0	0	0	0	0	1	1	2	1	5	4	B25	0	1	0	0	1	0	1	0	0	0	0	0	0	0	0	0	0	0	14
87	1	0	0	0	0	0	0	1	1	2	1	5	5	B25	0	2	0	0	0	1	0	0	0	0	0	0	0	0	0	0	0	0	17
87	1	0	0	0	0	0	0	1	1	2	1	5	6	B25	0	1	0	0	1	1	0	0	0	0	0	0	0	0	0	0	0	0	17
87	1	0	0	0	0	0	0	1	1	2	1	5	7	B25	0	0	0	0	0	0	0	0	0	0	0	0	0	0	0	1	0	0	13
87	1	0	0	0	0	0	0	1	1	2	1	5	8	B25	0	1	0	0	2	0	1	0	0	0	0	0	0	0	0	0	0	0	10
87	1	0	0	0	0	0	0	1	1	2	1	5	9	B25	1	0	0	0	0	1	0	0	1	0	0	0	0	0	0	0	0	0	10
87	1	0	0	0	0	0	0	1	1	2	1	5	10	B25	0	0	0	1	0	0	1	0	0	0	0	0	0	0	0	0	0	0	10
152	1	0	0	1	0	0	0	0	0	1	4	1	1	C1	0	1	0	0	0	1	0	0	0	0	0	0	0	0	1	2	0	0	7
152	1	0	0	1	0	0	0	0	0	1	4	1	2	C1	0	0	0	0	0	0	0	0	0	0	0	0	0	0	1	0	0	0	4
152	1	0	0	1	0	0	0	0	0	1	4	1	3	C1	1	0	0	0	0	0	0	0	0	0	0	0	0	0	0	0	0	0	3
152	1	0	0	1	0	0	0	0	0	1	4	1	4	C1	0	0	0	0	0	0	3	0	0	0	0	0	0	0	0	0	0	0	7
152	1	0	0	1	0	0	0	0	0	1	4	1	5	C1	1	0	0	0	0	0	0	0	0	0	0	0	0	0	0	0	0	0	1
152	1	0	0	1	0	0	0	0	0	1	4	1	6	C1	0	0	0	0	0	0	0	0	0	0	0	0	0	0	0	0	0	0	8
152	1	0	0	1	0	0	0	0	0	1	4	1	7	C1	0	0	0	0	0	0	0	0	1	0	0	0	0	0	0	0	0	0	5
152	1	0	0	1	0	0	0	0	0	1	4	1	8	C1	0	0	0	0	0	0	1	0	0	0	0	0	0	0	0	0	0	0	6
152	1	0	0	1	0	0	0	0	0	1	4	1	9	C1	0	0	0	0	0	0	1	0	0	0	0	0	0	0	0	0	0	0	5
152	1	0	0	1	0	0	0	0	0	1	4	1	10	C1	1	0	0	0	0	0	0	0	0	0	0	0	0	0	0	1	0	0	11
152	1	0	0	1	0	0	0	0	0	2	3	2	1	C2	2	0	0	0	1	0	4	1	4	0	0	0	0	0	0	1	0	0	8
152	1	0	0	1	0	0	0	0	0	2	3	2	2	C2	0	0	0	0	0	0	1	0	9	0	0	0	0	0	0	0	0	0	8
152	1	0	0	1	0	0	0	0	0	2	3	2	3	C2	0	0	0	0	0	0	3	0	1	0	0	0	0	0	0	0	0	0	6
152	1	0	0	1	0	0	0	0	0	2	3	2	4	C2	0	0	0	0	0	0	5	0	0	0	0	0	0	0	0	0	0	0	8
152	1	0	0	1	0	0	0	0	0	2	3	2	5	C2	0	0	0	0	0	0	4	0	4	0	0	0	0	0	0	2	0	0	6
152	1	0	0	1	0	0	0	0	0	2	3	2	6	C2	0	1	0	0	0	0	0	0	0	0	0	0	0	0	0	0	0	0	10
152	1	0	0	1	0	0	0	0	0	2	3	2	7	C2	1	0	0	0	0	0	3	0	0	0	0	0	0	0	0	0	0	0	13
152	1	0	0	1	0	0	0	0	0	2	3	2	8	C2	0	0	0	0	0	0	0	0	0	0	0	0	0	0	4	0	0	0	7
152	1	0	0	1	0	0	0	0	0	2	3	2	9	C2	0	0	0	0	1	0	1	1	0	0	0	0	0	0	0	0	0	0	7
152	1	0	0	1	0	0	0	0	0	2	3	2	10	C2	1	0	0	0	0	0	4	0	41	0	0	0	0	0	0	1	0	0	4
152	1	0	0	1	0	0	0	0	0	2	1	3	1	C3	0	0	0	0	0	1	1	0	3	0	0	0	0	0	0	0	0	0	0
152	1	0	0	1	0	0	0	0	0	2	1	3	2	C3	0	0	0	0	0	0	0	0	0	0	0	0	0	0	0	0	0	0	0
152	1	0	0	1	0	0	0	0	0	2	1	3	3	C3	0	0	0	0	0	0	4	0	296	0	0	0	1	0	0	0	0	0	0
152	1	0	0	1	0	0	0	0	0	2	1	3	4	C3	1	0	0	2	0	1	4	0	4	0	0	0	1	0	0	0	0	0	10
152	1	0	0	1	0	0	0	0	0	2	1	3	5	C3	2	0	0	0	0	0	4	0	10	0	0	0	0	0	0	0	0	0	2
152	1	0	0	1	0	0	0	0	0	2	1	3	6	C3	0	0	0	0	0	0	0	0	8	0	0	0	0	0	1	0	0	0	2
152	1	0	0	1	0	0	0	0	0	2	1	3	7	C3	0	0	0	0	0	0	1	0	0	0	0	0	0	0	0	0	0	0	4
152	1	0	0	1	0	0	0	0	0	2	1	3	8	C3	1	0	0	0	0	0	2	0	0	0	0	0	0	0	0	0	0	0	2
152	1	0	0	1	0	0	0	0	0	2	1	3	9	C3	0	0	0	0	0	0	0	0	0	0	0	0	0	0	0	0	0	0	10
152	1	0	0	1	0	0	0	0	0	2	1	3	10	C3	1	0	0	0	0	0	1	0	0	0	0	0	0	0	0	0	0	0	6
152	1	0	0	1	0	0	0	0	0	4	3	4	1	C4	1	0	0	0	0	0	6	0	0	0	0	0	0	0	0	0	0	0	7
152	1	0	0	1	0	0	0	0	0	4	3	4	2	C4	0	0	0	0	0	0	0	0	0	0	0	0	0	0	0	0	0	0	15
152	1	0	0	1	0	0	0	0	0	4	3	4	3	C4	0	0	0	0	0	0	0	0	0	0	0	0	1	0	0	0	0	0	11
152	1	0	0	1	0	0	0	0	0	4	3	4	4	C4	0	0	0	0	0	0	3	0	0	0	0	0	1	0	0	0	0	0	18
152	1	0	0	1	0	0	0	0	0	4	3	4	5	C4	0	0	0	0	0	0	1	0	0	0	0	0	0	0	0	0	2	0	14
152	1	0	0	1	0	0	0	0	0	4	3	4	6	C4	1	0	0	0	0	0	3	0	150	0	0	0	0	0	0	0	0	0	12
152	1	0	0	1	0	0	0	0	0	4	3	4	7	C4	0	0	0	0	0	0	0	0	0	0	0	0	1	0	0	0	0	0	12
152	1	0	0	1	0	0	0	0	0	4	3	4	8	C4	1	1	0	0	0	0	1	0	0	0	0	0	0	0	0	0	0	0	13
152	1	0	0	1	0	0	0	0	0	4	3	4	9	C4	0	0	0	0	0	0	3	0	0	0	0	0	0	0	0	0	0	0	13
152	1	0	0	1	0	0	0	0	0	4	3	4	10	C4	1	0	0	0	0	0	0	0	0	0	0	0	0	0	0	0	0	0	10
152	1	0	0	1	0	0	0	0	0	3	2	5	1	C5	1	0	0	0	0	0	1	0	0	0	0	0	0	0	1	0	0	0	0
152	1	0	0	1	0	0	0	0	0	3	2	5	2	C5	1	0	0	0	0	0	2	0	0	0	0	0	0	0	2	0	0	0	13
152	1	0	0	1	0	0	0	0	0	3	2	5	3	C5	0	0	0	0	0	0	0	0	0	0	0	0	0	0	1	0	0	0	9
152	1	0	0	1	0	0	0	0	0	3	2	5	4	C5	1	0	0	0	0	0	0	0	0	0	0	0	0	0	1	0	0	0	5
152	1	0	0	1	0	0	0	0	0	3	2	5	5	C5	0	0	0	0	0	0	1	0	0	0	0	0	0	0	1	0	0	0	0
152	1	0	0	1	0	0	0	0	0	3	2	5	6	C5	0	0	0	0	0	0	3	0	0	0	0	0	0	0	0	0	0	0	0
152	1	0	0	1	0	0	0	0	0	3	2	5	7	C5	0	0	0	0	0	0	1	0	0	0	0	0	0	0	0	0	0	0	20
152	1	0	0	1	0	0	0	0	0	3	2	5	8	C5	0	0	0	0	0	0	2	0	0	0	0	0	0	0	0	0	0	0	4
152	1	0	0	1	0	0	0	0	0	3	2	5	9	C5	0	0	0	0	0	0	0	0	0	0	0	0	0	0	0	0	0	0	13
152	1	0	0	1	0	0	0	0	0	3	2	5	10	C5	1	0	0	0	0	0	2	0	0	0	0	0	0	0	0	0	0	0	18
152	1	0	0	0	1	0	0	0	0	1	5	1	1	N6	1	0	0	0	0	0	0	0	0	0	0	0	0	0	0	1	0	0	5
152	1	0	0	0	1	0	0	0	0	1	5	1	2	N6	1	0	0	0	1	0	3	0	1	0	0	0	0	0	0	0	0	0	5
152	1	0	0	0	1	0	0	0	0	1	5	1	3	N6	0	0	0	0	0	0	1	0	0	0	0	0	0	0	0	0	0	0	11
152	1	0	0	0	1	0	0	0	0	1	5	1	4	N6	0	0	0	0	0	0	0	0	1	0	0	0	0	0	0	1	0	0	21
152	1	0	0	0	1	0	0	0	0	1	5	1	5	N6	0	0	0	0	0	0	3	0	0	0	0	0	2	0	0	0	0	0	13
152	1	0	0	0	1	0	0	0	0	1	5	1	6	N6	1	0	0	0	0	0	1	0	0	0	0	0	1	0	0	0	0	0	10
152	1	0	0	0	1	0	0	0	0	1	5	1	7	N6	0	0	0	0	0	0	1	0	0	0	0	0	0	0	1	1	0	0	1
152	1	0	0	0	1	0	0	0	0	1	5	1	8	N6	0	0	0	0	0	0	0	0	0	0	0	0	0	0	0	0	0	0	6
152	1	0	0	0	1	0	0	0	0	1	5	1	9	N6	2	0	0	0	0	0	0	0	0	0	0	0	0	0	0	0	0	0	10
152	1	0	0	0	1	0	0	0	0	1	5	1	10	N6	1	0	0	0	0	0	0	0	0	0	0	0	0	0	0	0	0	0	11
152	1	0	0	0	1	0	0	0	0	2	1	2	1	N7	0	0	0	0	1	0	0	0	0	0	0	0	0	0	0	0	0	0	0
152	1	0	0	0	1	0	0	0	0	2	1	2	2	N7	0	0	0	0	0	0	1	0	384	0	0	0	0	0	0	0	0	0	7
152	1	0	0	0	1	0	0	0	0	2	1	2	3	N7	0	0	0	0	0	0	0	0	0	0	0	0	0	0	1	0	0	0	5
152	1	0	0	0	1	0	0	0	0	2	1	2	4	N7	0	1	0	0	0	0	2	0	0	0	0	0	0	0	0	1	0	0	13
152	1	0	0	0	1	0	0	0	0	2	1	2	5	N7	0	0	0	0	0	0	2	0	0	0	0	0	0	0	0	0	0	0	7
152	1	0	0	0	1	0	0	0	0	2	1	2	6	N7	0	0	0	0	0	0	0	0	0	0	0	0	0	0	1	0	0	0	4
152	1	0	0	0	1	0	0	0	0	2	1	2	7	N7	0	0	0	0	1	0	0	0	0	0	0	0	0	0	0	0	0	0	4
152	1	0	0	0	1	0	0	0	0	2	1	2	8	N7	0	0	0	0	0	0	1	0	14	0	0	0	0	0	0	0	0	0	11
152	1	0	0	0	1	0	0	0	0	2	1	2	9	N7	0	0	0	0	0	0	0	0	0	0	0	0	0	0	1	0	0	0	5
152	1	0	0	0	1	0	0	0	0	2	1	2	10	N7	0	0	0	0	0	0	0	0	0	0	0	0	0	0	0	0	0	0	8
152	1	0	0	0	1	0	0	0	1	3	4	3	1	N8	1	0	0	0	0	0	2	0	0	0	0	0	0	0	0	0	0	0	10
152	1	0	0	0	1	0	0	0	1	3	4	3	2	N8	0	0	0	0	0	0	0	0	0	0	0	0	0	0	0	0	0	0	4
152	1	0	0	0	1	0	0	0	1	3	4	3	3	N8	0	0	0	0	0	0	0	0	0	0	0	0	0	0	1	0	0	0	13
152	1	0	0	0	1	0	0	0	1	3	4	3	4	N8	0	0	0	0	0	0	0	0	0	0	0	0	0	0	0	0	0	0	8
152	1	0	0	0	1	0	0	0	1	3	4	3	5	N8	0	0	0	0	0	0	0	0	0	0	0	0	0	0	0	0	0	0	8
152	1	0	0	0	1	0	0	0	1	3	4	3	6	N8	0	0	0	0	0	0	0	0	0	0	0	0	0	0	2	0	0	0	0
152	1	0	0	0	1	0	0	0	1	3	4	3	7	N8	1	0	0	1	0	0	0	0	0	0	0	0	0	0	1	0	0	0	8
152	1	0	0	0	1	0	0	0	1	3	4	3	8	N8	0	0	0	0	0	0	0	0	0	0	0	0	0	0	0	0	0	0	14
152	1	0	0	0	1	0	0	0	1	3	4	3	9	N8	0	0	0	0	0	0	0	0	0	0	0	0	0	0	1	0	0	0	0
152	1	0	0	0	1	0	0	0	1	3	4	3	10	N8	2	0	0	0	0	0	0	0	0	0	0	0	0	0	1	0	0	0	9
152	1	0	0	0	1	0	0	0	0	2	1	4	1	N9	0	0	0	0	0	0	0	0	0	0	0	0	0	0	0	0	0	0	5
152	1	0	0	0	1	0	0	0	0	2	1	4	2	N9	2	0	0	0	0	0	3	0	0	0	0	0	0	0	1	0	0	0	0
152	1	0	0	0	1	0	0	0	0	2	1	4	3	N9	0	0	0	0	0	0	1	0	0	0	0	0	0	0	1	0	0	0	10
152	1	0	0	0	1	0	0	0	0	2	1	4	4	N9	0	0	0	0	0	0	2	0	0	0	0	0	0	0	0	0	0	0	3
152	1	0	0	0	1	0	0	0	0	2	1	4	5	N9	0	0	0	0	0	0	0	0	0	0	0	0	0	0	1	0	0	0	0
152	1	0	0	0	1	0	0	0	0	2	1	4	6	N9	0	0	0	0	1	0	0	0	0	0	0	0	0	0	0	0	0	0	14
152	1	0	0	0	1	0	0	0	0	2	1	4	7	N9	0	0	0	0	0	0	0	0	0	0	0	0	0	0	0	0	0	0	19
152	1	0	0	0	1	0	0	0	0	2	1	4	8	N9	0	0	0	0	0	0	0	0	0	0	0	0	0	0	0	0	0	0	14
152	1	0	0	0	1	0	0	0	0	2	1	4	9	N9	0	0	0	0	0	0	1	0	0	0	0	0	0	0	0	0	0	0	8
152	1	0	0	0	1	0	0	0	1	2	1	4	10	N9	0	0	0	0	1	0	1	0	0	0	0	0	0	0	0	0	0	0	0
152	1	0	0	0	1	0	0	0	1	4	5	5	1	N10	4	0	0	0	1	0	5	0	2	0	0	0	0	0	1	2	0	0	9
152	1	0	0	0	1	0	0	0	1	4	5	5	2	N10	0	0	0	0	0	0	4	0	9	0	0	0	0	0	0	0	0	0	7
152	1	0	0	0	1	0	0	0	1	4	5	5	3	N10	1	0	0	0	0	1	2	0	2	0	0	0	0	0	0	2	0	0	3
152	1	0	0	0	1	0	0	0	1	4	5	5	4	N10	3	0	0	0	0	0	2	0	1	0	0	0	0	0	0	2	0	0	6
152	1	0	0	0	1	0	0	0	1	4	5	5	5	N10	0	0	0	0	0	0	0	0	1	0	0	0	0	0	0	0	0	0	30
152	1	0	0	0	1	0	0	0	1	4	5	5	6	N10	0	0	0	0	0	1	2	0	1	0	0	0	0	0	0	1	0	0	9
152	1	0	0	0	1	0	0	0	1	4	5	5	7	N10	1	0	0	0	1	0	1	0	1	0	0	0	0	0	0	0	0	0	14
152	1	0	0	0	1	0	0	0	1	4	5	5	8	N10	1	0	0	0	1	0	0	0	5	0	0	0	0	0	1	0	0	0	14
152	1	0	0	0	1	0	0	0	1	4	5	5	9	N10	0	0	0	0	0	0	1	0	22	0	0	0	0	0	0	0	0	0	11
152	1	0	0	0	1	0	0	0	1	4	5	5	10	N10	0	0	0	0	0	0	1	0	1	0	0	0	0	0	0	0	0	0	8
152	1	0	0	0	0	1	0	0	0	1	3	1	1	I11	0	0	0	0	0	0	3	0	0	0	0	0	0	0	0	0	0	0	2
152	1	0	0	0	0	1	0	0	0	1	3	1	2	I11	1	0	0	0	0	0	0	0	0	0	0	0	0	0	0	0	0	0	3
152	1	0	0	0	0	1	0	0	0	1	3	1	3	I11	1	0	0	0	0	1	5	0	1	0	0	0	0	0	0	0	0	0	5
152	1	0	0	0	0	1	0	0	0	1	3	1	4	I11	0	0	0	0	1	1	3	0	0	0	0	0	0	0	0	0	0	0	3
152	1	0	0	0	0	1	0	0	0	1	3	1	5	I11	1	0	0	0	0	0	1	0	0	0	0	0	0	0	0	0	0	0	5
152	1	0	0	0	0	1	0	0	0	1	3	1	6	I11	0	0	0	0	0	0	1	0	4	0	0	0	0	0	0	0	0	0	3
152	1	0	0	0	0	1	0	0	0	1	3	1	7	I11	0	0	0	1	0	0	2	0	0	0	0	0	0	0	0	0	0	0	1
152	1	0	0	0	0	1	0	0	0	1	3	1	8	I11	0	0	0	0	0	0	1	0	1	0	0	0	0	0	0	0	0	0	6
152	1	0	0	0	0	1	0	0	0	1	3	1	9	I11	0	0	0	0	1	0	0	0	0	0	0	0	0	0	1	0	0	0	6
152	1	0	0	0	0	1	0	0	0	1	3	1	10	I11	0	0	0	0	0	0	0	0	0	0	0	0	0	0	0	0	0	0	4
152	1	0	0	0	0	1	0	0	0	2	4	2	1	I12	0	0	0	0	0	0	0	0	0	0	0	0	0	0	0	0	0	0	5
152	1	0	0	0	0	1	0	0	0	2	4	2	2	I12	0	0	0	0	0	0	0	0	0	0	0	0	0	0	0	0	0	0	7
152	1	0	0	0	0	1	0	0	0	2	4	2	3	I12	0	0	0	0	0	0	3	0	0	0	0	0	0	0	0	0	0	0	14
152	1	0	0	0	0	1	0	0	0	2	4	2	4	I12	0	0	0	0	0	0	0	0	0	0	0	0	0	0	0	0	0	0	7
152	1	0	0	0	0	1	0	0	0	2	4	2	5	I12	0	0	0	0	0	0	1	0	0	0	0	0	0	0	0	0	0	0	9
152	1	0	0	0	0	1	0	0	0	2	4	2	6	I12	1	0	0	0	0	0	1	0	0	0	0	0	0	0	0	0	0	0	6
152	1	0	0	0	0	1	0	0	0	2	4	2	7	I12	0	0	0	0	0	0	0	0	0	0	0	0	0	0	1	0	0	0	9
152	1	0	0	0	0	1	0	0	0	2	4	2	8	I12	1	0	0	0	0	0	1	0	0	0	0	0	0	0	0	0	0	0	10
152	1	0	0	0	0	1	0	0	0	2	4	2	9	I12	0	0	0	0	0	0	0	0	0	0	0	0	0	0	0	0	0	0	7
152	1	0	0	0	0	1	0	0	0	2	4	2	10	I12	0	0	0	0	0	0	0	0	4	0	0	0	0	0	0	0	0	0	11
152	1	0	0	0	0	1	0	0	0	3	2	3	1	I13	0	0	0	0	0	0	1	0	3	0	0	0	0	0	0	1	0	0	4
152	1	0	0	0	0	1	0	0	0	3	2	3	2	I13	0	0	0	0	0	0	0	0	5	0	0	0	0	0	0	3	0	0	1
152	1	0	0	0	0	1	0	0	0	3	2	3	3	I13	0	0	0	0	0	0	1	0	0	0	0	0	0	0	0	2	0	0	3
152	1	0	0	0	0	1	0	0	0	3	2	3	4	I13	1	0	0	0	0	0	2	0	45	0	0	0	0	0	0	10	0	0	0
152	1	0	0	0	0	1	0	0	0	3	2	3	5	I13	0	0	0	0	0	0	1	0	0	0	0	0	0	0	0	0	0	0	5
152	1	0	0	0	0	1	0	0	0	3	2	3	6	I13	0	0	0	0	0	0	0	0	0	0	0	0	0	1	0	1	0	0	6
152	1	0	0	0	0	1	0	0	0	3	2	3	7	I13	0	0	0	0	0	0	0	0	2	0	0	0	0	0	0	2	0	0	6
152	1	0	0	0	0	1	0	0	0	3	2	3	8	I13	0	0	0	0	0	0	1	0	41	0	0	0	0	0	0	5	0	0	12
152	1	0	0	0	0	1	0	0	0	3	2	3	9	I13	0	0	0	0	0	0	1	0	0	0	0	0	0	0	0	2	0	0	3
152	1	0	0	0	0	1	0	0	0	3	2	3	10	I13	0	0	0	0	0	0	1	0	0	0	0	0	0	0	0	0	0	0	0
152	1	0	0	0	0	1	0	0	0	4	5	4	1	I14	0	0	0	0	0	0	0	0	0	0	0	0	0	0	0	0	0	0	9
152	1	0	0	0	0	1	0	0	0	4	5	4	2	I14	0	0	0	0	0	0	0	0	0	0	0	0	0	0	0	0	0	0	6
152	1	0	0	0	0	1	0	0	0	4	5	4	3	I14	1	0	0	0	1	0	0	0	0	0	0	0	0	0	0	0	0	0	8
152	1	0	0	0	0	1	0	0	0	4	5	4	4	I14	1	0	0	0	0	0	1	0	0	0	0	0	0	0	0	0	0	0	3
152	1	0	0	0	0	1	0	0	0	4	5	4	5	I14	0	0	0	0	1	0	1	0	0	0	0	0	0	0	1	0	0	0	11
152	1	0	0	0	0	1	0	0	0	4	5	4	6	I14	1	0	0	0	0	0	0	0	0	0	0	0	0	0	0	0	0	0	8
152	1	0	0	0	0	1	0	0	0	4	5	4	7	I14	0	0	0	0	0	0	1	0	0	0	0	0	0	0	0	0	0	0	10
152	1	0	0	0	0	1	0	0	0	4	5	4	8	I14	1	0	0	0	0	0	2	0	0	0	0	0	0	0	0	0	3	0	3
152	1	0	0	0	0	1	0	0	0	4	5	4	9	I14	0	0	0	0	0	0	1	0	0	0	0	0	0	0	1	0	0	0	12
152	1	0	0	0	0	1	0	0	0	4	5	4	10	I14	3	0	0	0	0	0	1	0	0	0	0	0	0	0	1	0	0	0	0
152	1	0	0	0	0	1	0	0	0	4	3	5	1	I15	0	0	0	0	0	0	1	0	0	0	0	0	0	0	1	0	0	0	18
152	1	0	0	0	0	1	0	0	0	4	3	5	2	I15	0	0	0	0	0	0	2	0	0	0	0	0	0	0	1	0	0	0	25
152	1	0	0	0	0	1	0	0	0	4	3	5	3	I15	0	0	0	0	0	0	1	0	0	0	0	0	0	0	1	0	0	0	0
152	1	0	0	0	0	1	0	0	0	4	3	5	4	I15	0	0	0	0	0	0	2	0	0	0	0	0	0	0	0	0	0	0	25
152	1	0	0	0	0	1	0	0	0	4	3	5	5	I15	0	0	0	0	0	0	0	0	0	0	0	0	0	0	1	0	0	0	29
152	1	0	0	0	0	1	0	0	0	4	3	5	6	I15	0	1	0	0	0	0	3	0	0	0	0	0	0	0	0	0	0	0	0
152	1	0	0	0	0	1	0	0	0	4	3	5	7	I15	0	0	0	0	0	0	0	0	0	0	0	0	0	0	1	0	0	0	25
152	1	0	0	0	0	1	0	0	0	4	3	5	8	I15	0	0	0	0	0	0	3	0	0	0	0	0	0	0	1	0	0	0	0
152	1	0	0	0	0	1	0	0	0	4	3	5	9	I15	0	0	0	0	0	0	0	0	1	0	0	0	0	0	0	0	0	0	14
152	1	0	0	0	0	1	0	0	0	4	3	5	10	I15	0	0	0	1	0	0	0	0	0	0	0	0	0	0	0	0	0	0	15
152	1	0	0	0	0	0	1	0	1	1	2	1	1	A16	0	0	0	0	1	1	3	0	897	0	0	0	0	0	0	0	0	0	3
152	1	0	0	0	0	0	1	0	1	1	2	1	2	A16	2	0	0	0	0	0	0	0	0	0	0	0	0	0	0	0	0	0	5
152	1	0	0	0	0	0	1	0	1	1	2	1	3	A16	1	0	0	0	0	1	2	0	486	0	0	0	0	0	0	0	0	0	0
152	1	0	0	0	0	0	1	0	1	1	2	1	4	A16	1	1	0	0	0	1	0	0	0	0	0	0	0	0	0	1	0	0	5
152	1	0	0	0	0	0	1	0	1	1	2	1	5	A16	0	0	0	0	0	0	13	0	5	0	0	0	0	0	0	0	0	0	2
152	1	0	0	0	0	0	1	0	1	1	2	1	6	A16	1	0	0	0	0	0	1	0	10	0	0	0	0	0	0	1	0	0	4
152	1	0	0	0	0	0	1	0	1	1	2	1	7	A16	0	0	0	0	0	0	1	0	14	0	0	0	0	0	0	0	0	0	9
152	1	0	0	0	0	0	1	0	1	1	2	1	8	A16	0	0	0	0	0	1	1	0	0	0	0	0	0	0	0	0	0	0	10
152	1	0	0	0	0	0	1	0	1	1	2	1	9	A16	0	0	0	0	0	1	0	1	0	0	0	0	0	0	0	0	0	0	5
152	1	0	0	0	0	0	1	0	1	1	2	1	10	A16	0	0	0	0	0	1	0	0	3	0	0	0	0	0	0	0	0	0	5
152	1	0	0	0	0	0	1	0	0	2	5	2	1	A17	0	0	0	0	0	0	2	5	0	0	0	0	0	0	0	0	0	0	7
152	1	0	0	0	0	0	1	0	0	2	5	2	2	A17	0	0	0	0	0	0	3	0	0	0	0	0	0	0	0	0	0	0	10
152	1	0	0	0	0	0	1	0	0	2	5	2	3	A17	0	0	0	0	0	0	1	0	0	0	0	0	0	0	0	0	0	0	5
152	1	0	0	0	0	0	1	0	0	2	5	2	4	A17	0	0	0	0	0	0	0	0	0	0	0	0	0	0	0	0	0	0	18
152	1	0	0	0	0	0	1	0	0	2	5	2	5	A17	0	0	0	0	0	0	0	0	0	0	0	0	0	0	0	0	0	0	14
152	1	0	0	0	0	0	1	0	0	2	5	2	6	A17	0	0	0	0	0	0	0	0	0	0	0	0	0	0	0	0	0	0	10
152	1	0	0	0	0	0	1	0	0	2	5	2	7	A17	0	0	0	0	0	0	2	0	0	0	0	0	0	0	0	0	0	0	7
152	1	0	0	0	0	0	1	0	0	2	5	2	8	A17	0	0	0	0	0	0	0	0	0	0	0	0	0	0	0	0	0	0	11
152	1	0	0	0	0	0	1	0	0	2	5	2	9	A17	0	1	0	0	0	0	1	0	0	0	0	0	0	0	0	0	0	0	5
152	1	0	0	0	0	0	1	0	0	2	5	2	10	A17	1	0	0	0	0	0	0	0	0	0	0	0	0	0	0	0	0	0	7
152	1	0	0	0	0	0	1	0	0	3	3	3	1	A18	2	0	0	0	0	0	1	0	8	0	0	0	0	0	0	0	1	0	5
152	1	0	0	0	0	0	1	0	1	3	3	3	2	A18	0	0	0	0	0	1	4	0	500	0	0	0	0	0	0	0	0	0	0
152	1	0	0	0	0	0	1	0	1	3	3	3	3	A18	0	1	0	0	0	0	1	0	0	0	0	0	1	0	1	0	0	0	4
152	1	0	0	0	0	0	1	0	1	3	3	3	4	A18	1	0	0	0	0	0	1	0	2	0	0	0	0	0	0	0	0	0	11
152	1	0	0	0	0	0	1	0	1	3	3	3	5	A18	0	0	0	0	0	0	1	0	20	0	0	0	0	0	0	0	2	0	8
152	1	0	0	0	0	0	1	0	1	3	3	3	6	A18	0	0	0	0	0	0	0	0	15	0	0	0	0	0	0	0	0	0	13
152	1	0	0	0	0	0	1	0	1	3	3	3	7	A18	1	0	0	0	0	0	0	0	0	0	0	0	0	0	0	0	0	0	6
152	1	0	0	0	0	0	1	0	1	3	3	3	8	A18	0	0	0	0	0	0	0	0	6	0	0	0	0	0	1	0	0	0	6
152	1	0	0	0	0	0	1	0	1	3	3	3	9	A18	0	0	0	0	0	0	2	0	18	0	0	0	0	0	0	0	0	0	0
152	1	0	0	0	0	0	1	0	1	3	3	3	10	A18	0	0	0	0	0	0	4	0	0	0	0	0	0	0	2	0	0	0	10
152	1	0	0	0	0	0	1	0	0	3	2	4	1	A19	0	0	0	0	0	0	0	0	396	0	0	0	0	0	0	0	0	0	1
152	1	0	0	0	0	0	1	0	0	3	2	4	2	A19	1	0	0	0	0	0	0	0	15	0	0	0	0	0	0	0	0	0	0
152	1	0	0	0	0	0	1	0	0	3	2	4	3	A19	0	0	0	0	0	0	2	0	5	0	0	0	0	0	2	0	0	0	1
152	1	0	0	0	0	0	1	0	0	3	2	4	4	A19	0	0	0	0	0	2	2	0	11	0	0	0	0	0	1	0	0	0	0
152	1	0	0	0	0	0	1	0	0	3	2	4	5	A19	0	0	0	0	0	0	3	0	22	0	0	0	0	0	0	0	0	0	6
152	1	0	0	0	0	0	1	0	0	3	2	4	6	A19	2	0	0	0	0	1	3	0	3	0	0	0	0	0	0	0	0	0	2
152	1	0	0	0	0	0	1	0	0	3	2	4	7	A19	0	0	0	0	0	0	1	0	20	0	0	0	0	0	0	0	0	0	3
152	1	0	0	0	0	0	1	0	0	3	2	4	8	A19	0	0	0	0	0	0	3	0	44	0	0	0	0	0	0	0	0	0	2
152	1	0	0	0	0	0	1	0	0	3	2	4	9	A19	0	0	0	0	0	1	1	0	25	0	0	0	0	0	0	0	0	0	1
152	1	0	0	0	0	0	1	0	0	3	2	4	10	A19	0	0	0	0	0	0	0	0	0	0	0	0	0	0	0	0	0	0	1
152	1	0	0	0	0	0	1	0	0	5	4	5	1	A20	0	0	0	0	0	0	2	0	36	0	0	0	0	0	0	0	0	0	12
152	1	0	0	0	0	0	1	0	0	5	4	5	2	A20	6	0	0	0	0	0	0	0	1	0	0	0	0	0	0	0	0	0	0
152	1	0	0	0	0	0	1	0	0	5	4	5	3	A20	1	0	0	0	1	0	0	0	0	0	0	0	0	0	0	0	0	0	7
152	1	0	0	0	0	0	1	0	0	5	4	5	4	A20	1	0	0	1	0	0	0	0	0	0	0	0	0	0	0	0	0	0	14
152	1	0	0	0	0	0	1	0	0	5	4	5	5	A20	0	0	0	0	0	0	1	0	0	0	0	0	0	0	0	0	0	0	16
152	1	0	0	0	0	0	1	0	0	5	4	5	6	A20	1	0	0	1	0	0	0	0	0	0	0	0	0	0	0	0	0	0	18
152	1	0	0	0	0	0	1	0	0	5	4	5	7	A20	1	0	0	0	0	0	1	0	0	0	0	0	0	0	0	0	0	0	8
152	1	0	0	0	0	0	1	0	0	5	4	5	8	A20	3	0	0	0	0	0	1	0	0	0	0	0	0	0	0	0	0	0	13
152	1	0	0	0	0	0	1	0	0	5	4	5	9	A20	3	0	0	0	0	0	0	0	0	0	0	0	0	0	0	0	0	0	6
152	1	0	0	0	0	0	1	0	0	5	4	5	10	A20	3	2	0	0	0	0	6	0	232	0	0	0	0	0	0	0	0	0	4
152	1	0	0	0	0	0	0	1	1	1	1	1	1	B21	0	0	0	0	0	0	2	0	0	0	0	0	4	0	0	0	0	0	10
152	1	0	0	0	0	0	0	1	1	1	1	1	2	B21	0	0	0	0	0	0	0	0	0	0	0	0	0	0	2	0	0	0	14
152	1	0	0	0	0	0	0	1	1	1	1	1	3	B21	0	0	0	0	0	0	1	0	16	0	0	0	0	0	1	0	0	0	0
152	1	0	0	0	0	0	0	1	1	1	1	1	4	B21	0	0	0	0	0	0	0	0	0	0	0	0	0	0	0	0	0	0	7
152	1	0	0	0	0	0	0	1	1	1	1	1	5	B21	1	0	0	0	0	0	1	0	0	0	0	0	0	0	1	0	0	0	9
152	1	0	0	0	0	0	0	1	1	1	1	1	6	B21	0	0	0	0	0	0	3	0	0	0	0	0	0	0	0	0	0	0	12
152	1	0	0	0	0	0	0	1	1	1	1	1	7	B21	0	0	0	0	0	0	1	0	0	0	0	0	0	0	0	0	0	0	12
152	1	0	0	0	0	0	0	1	1	1	1	1	8	B21	0	0	0	0	0	0	1	0	84	0	0	0	0	0	0	0	0	0	6
152	1	0	0	0	0	0	0	1	1	1	1	1	9	B21	0	0	0	1	0	0	1	0	0	0	0	0	0	0	0	0	0	0	6
152	1	0	0	0	0	0	0	1	1	1	1	1	10	B21	0	0	0	0	0	0	1	0	0	0	0	0	0	0	0	0	0	0	5
152	1	0	0	0	0	0	0	1	1	2	2	2	1	B22	1	0	0	0	0	1	1	0	0	0	0	0	0	0	0	0	0	1	0
152	1	0	0	0	0	0	0	1	1	2	2	2	2	B22	2	0	0	0	0	0	1	0	0	0	0	0	0	0	0	0	0	0	16
152	1	0	0	0	0	0	0	1	1	2	2	2	3	B22	0	0	0	0	0	1	0	0	0	0	0	0	0	0	1	0	0	0	9
152	1	0	0	0	0	0	0	1	1	2	2	2	4	B22	1	0	0	0	0	0	1	0	1	0	0	0	0	0	2	0	0	0	0
152	1	0	0	0	0	0	0	1	1	2	2	2	5	B22	0	0	0	0	0	0	0	0	1	0	0	0	0	0	1	0	0	0	6
152	1	0	0	0	0	0	0	1	1	2	2	2	6	B22	0	0	0	0	0	0	1	0	0	0	0	0	0	0	0	0	0	1	8
152	1	0	0	0	0	0	0	1	1	2	2	2	7	B22	1	0	0	0	0	0	0	0	0	0	0	0	0	0	1	0	0	1	7
152	1	0	0	0	0	0	0	1	1	2	2	2	8	B22	0	0	0	0	0	0	3	0	0	0	0	0	0	0	0	0	0	0	8
152	1	0	0	0	0	0	0	1	1	2	2	2	9	B22	0	0	0	0	0	0	0	0	0	0	0	0	0	0	0	0	0	0	7
152	1	0	0	0	0	0	0	1	1	2	2	2	10	B22	3	0	0	0	0	0	0	0	0	0	0	0	0	0	0	0	0	0	7
152	1	0	0	0	0	0	0	1	0	3	5	3	1	B23	2	0	0	0	0	0	0	0	0	0	0	0	0	0	3	0	0	0	0
152	1	0	0	0	0	0	0	1	0	3	5	3	2	B23	0	0	0	0	0	0	0	0	0	0	0	0	0	0	3	0	0	0	13
152	1	0	0	0	0	0	0	1	0	3	5	3	3	B23	0	0	0	0	0	0	1	0	0	0	0	0	0	0	2	0	0	0	0
152	1	0	0	0	0	0	0	1	0	3	5	3	4	B23	0	0	0	0	0	0	1	0	0	0	0	0	0	0	2	0	0	0	8
152	1	0	0	0	0	0	0	1	0	3	5	3	5	B23	1	0	0	1	0	0	0	0	0	0	0	0	0	0	3	0	0	0	0
152	1	0	0	0	0	0	0	1	0	3	5	3	6	B23	0	0	0	0	0	0	0	0	0	0	0	0	0	0	3	0	0	0	0
152	1	0	0	0	0	0	0	1	0	3	5	3	7	B23	0	0	0	0	0	0	1	0	0	0	0	0	0	0	2	0	0	0	13
152	1	0	0	0	0	0	0	1	0	3	5	3	8	B23	0	0	0	1	0	0	2	0	0	0	0	0	0	0	1	0	0	0	0
152	1	0	0	0	0	0	0	1	0	3	5	3	9	B23	0	0	0	0	0	0	1	0	0	0	0	0	0	0	0	0	0	0	9
152	1	0	0	0	0	0	0	1	0	3	5	3	10	B23	0	0	0	0	0	0	1	0	0	0	0	0	0	0	3	0	0	0	0
152	1	0	0	0	0	0	0	1	1	4	4	4	1	B24	0	0	0	0	0	0	2	0	0	0	0	0	0	0	0	0	0	0	6
152	1	0	0	0	0	0	0	1	1	4	4	4	2	B24	2	0	0	0	1	0	3	0	0	0	0	0	0	0	0	0	0	0	7
152	1	0	0	0	0	0	0	1	1	4	4	4	3	B24	0	0	0	0	0	1	0	0	0	0	0	0	0	0	0	0	0	0	6
152	1	0	0	0	0	0	0	1	1	4	4	4	4	B24	1	0	0	0	1	0	0	0	0	0	0	0	0	0	0	0	0	0	7
152	1	0	0	0	0	0	0	1	1	4	4	4	5	B24	0	0	0	0	0	0	1	0	0	0	0	0	0	0	0	0	0	0	11
152	1	0	0	0	0	0	0	1	1	4	4	4	6	B24	0	0	0	0	1	0	0	0	0	0	0	0	0	0	1	0	0	0	3
152	1	0	0	0	0	0	0	1	1	4	4	4	7	B24	1	1	0	0	0	0	0	0	1	0	0	0	0	0	1	0	0	0	28
152	1	0	0	0	0	0	0	1	1	4	4	4	8	B24	0	0	0	0	0	0	0	0	0	0	0	0	0	0	1	0	0	0	3
152	1	0	0	0	0	0	0	1	1	4	4	4	9	B24	0	0	0	0	0	0	0	0	14	0	0	0	0	0	1	0	0	0	10
152	1	0	0	0	0	0	0	1	1	4	4	4	10	B24	0	0	0	0	0	0	0	0	5	0	0	0	0	0	0	0	0	0	5
152	1	0	0	0	0	0	0	1	1	2	1	5	1	B25	1	0	0	0	1	0	3	0	102	0	0	0	0	0	0	0	0	0	7
152	1	0	0	0	0	0	0	1	1	2	1	5	2	B25	0	0	0	0	0	0	2	0	1	0	0	0	0	0	0	0	0	0	5
152	1	0	0	0	0	0	0	1	1	2	1	5	3	B25	0	0	0	0	0	1	1	0	10	0	0	0	0	0	0	0	0	0	6
152	1	0	0	0	0	0	0	1	1	2	1	5	4	B25	3	0	0	0	0	0	0	0	1	0	0	0	0	0	0	0	0	0	4
152	1	0	0	0	0	0	0	1	1	2	1	5	5	B25	0	0	0	0	0	0	0	0	30	0	0	0	0	0	0	0	0	0	1
152	1	0	0	0	0	0	0	1	1	2	1	5	6	B25	0	0	0	0	0	0	2	0	0	0	0	0	0	0	0	0	0	0	9
152	1	0	0	0	0	0	0	1	1	2	1	5	7	B25	1	0	0	0	0	0	0	0	1	0	0	0	0	0	0	0	0	0	3
152	1	0	0	0	0	0	0	1	1	2	1	5	8	B25	1	0	0	0	1	0	3	0	0	0	0	0	0	0	0	0	0	0	5
152	1	0	0	0	0	0	0	1	1	2	1	5	9	B25	0	0	0	0	0	0	1	0	0	0	0	0	0	0	0	0	0	0	6
152	1	0	0	0	0	0	0	1	1	2	1	5	10	B25	0	0	0	0	0	0	1	0	1	0	0	0	0	0	0	0	0	0	5
35	0	1	0	1	0	0	0	0	0	1	4	1	1	C1	0	0	0	0	0	0	1	0	0	0	0	0	0	0	0	0	0	0	39
35	0	1	0	1	0	0	0	0	0	1	4	1	2	C1	0	0	0	0	0	0	0	0	0	0	0	0	0	0	0	0	0	1	38
35	0	1	0	1	0	0	0	0	0	1	4	1	3	C1	0	0	0	0	0	0	0	0	0	0	0	0	0	0	0	0	0	0	60
35	0	1	0	1	0	0	0	0	0	1	4	1	4	C1	0	0	0	0	0	0	0	0	0	0	0	0	0	0	0	0	0	0	28
35	0	1	0	1	0	0	0	0	0	1	4	1	5	C1	0	0	0	0	0	0	1	0	0	0	0	0	0	0	0	0	0	0	42
35	0	1	0	1	0	0	0	0	0	1	4	1	6	C1	0	0	0	0	0	0	1	0	0	0	0	0	0	0	0	0	0	0	32
35	0	1	0	1	0	0	0	0	0	1	4	1	7	C1	0	0	0	0	0	0	0	0	0	0	0	0	0	0	0	0	0	0	33
35	0	1	0	1	0	0	0	0	0	1	4	1	8	C1	1	0	0	0	0	0	0	0	0	0	0	0	0	0	0	0	0	0	43
35	0	1	0	1	0	0	0	0	0	1	4	1	9	C1	0	0	0	0	0	0	0	0	0	0	0	0	0	0	0	0	0	0	35
35	0	1	0	1	0	0	0	0	0	1	4	1	10	C1	0	0	0	0	0	0	0	0	0	0	0	0	0	0	0	0	0	0	39
35	0	1	0	1	0	0	0	0	0	2	3	2	1	C2	0	0	0	0	0	0	0	0	0	0	0	0	0	0	0	0	0	2	29
35	0	1	0	1	0	0	0	0	0	2	3	2	2	C2	0	0	0	0	0	0	0	0	0	0	0	0	0	0	0	0	0	1	22
35	0	1	0	1	0	0	0	0	0	2	3	2	3	C2	0	0	0	0	0	0	0	0	0	0	0	0	0	0	0	0	0	0	18
35	0	1	0	1	0	0	0	0	0	2	3	2	4	C2	0	0	0	0	0	0	0	0	0	0	0	0	0	0	0	0	0	0	23
35	0	1	0	1	0	0	0	0	0	2	3	2	5	C2	0	0	0	0	0	0	0	0	0	0	0	0	0	0	0	0	0	0	28
35	0	1	0	1	0	0	0	0	0	2	3	2	6	C2	1	0	0	0	0	0	0	0	0	0	0	0	0	0	0	0	0	1	24
35	0	1	0	1	0	0	0	0	0	2	3	2	7	C2	0	0	0	0	0	0	0	0	0	0	0	0	0	0	0	0	0	0	21
35	0	1	0	1	0	0	0	0	0	2	3	2	8	C2	0	0	0	0	0	0	2	0	0	0	0	0	0	0	0	0	0	0	24
35	0	1	0	1	0	0	0	0	0	2	3	2	9	C2	0	0	0	0	0	0	1	0	0	0	0	0	0	0	0	0	0	0	31
35	0	1	0	1	0	0	0	0	0	2	3	2	10	C2	0	0	0	0	0	0	1	0	0	0	0	0	0	0	0	0	0	1	22
35	0	1	0	1	0	0	0	0	0	2	1	3	1	C3	0	0	0	0	0	0	0	0	0	0	0	0	0	0	0	0	0	0	38
35	0	1	0	1	0	0	0	0	0	2	1	3	2	C3	0	0	0	0	0	0	1	0	0	0	0	0	0	0	0	0	0	0	36
35	0	1	0	1	0	0	0	0	0	2	1	3	3	C3	0	0	0	0	0	0	1	0	0	0	0	0	0	0	0	0	0	0	29
35	0	1	0	1	0	0	0	0	0	2	1	3	4	C3	1	0	0	0	0	0	0	0	0	0	0	0	0	0	0	0	0	0	49
35	0	1	0	1	0	0	0	0	0	2	1	3	5	C3	0	0	0	0	0	0	1	0	0	0	0	0	0	0	0	0	0	0	22
35	0	1	0	1	0	0	0	0	0	2	1	3	6	C3	0	0	0	0	0	0	0	0	0	0	0	0	0	0	0	0	0	0	34
35	0	1	0	1	0	0	0	0	0	2	1	3	7	C3	0	0	0	1	0	0	2	1	0	0	0	0	0	0	0	0	0	0	30
35	0	1	0	1	0	0	0	0	0	2	1	3	8	C3	0	0	0	0	0	0	1	1	0	0	0	0	0	0	0	0	0	0	33
35	0	1	0	1	0	0	0	0	0	2	1	3	9	C3	0	1	0	0	0	0	0	0	0	0	0	0	0	0	0	0	0	0	33
35	0	1	0	1	0	0	0	0	0	2	1	3	10	C3	0	0	0	0	0	0	0	0	0	0	0	0	0	0	1	0	0	0	39
35	0	1	0	1	0	0	0	0	0	4	3	4	1	C4	0	0	0	0	0	0	0	0	0	0	0	0	0	0	0	0	0	0	14
35	0	1	0	1	0	0	0	0	0	4	3	4	2	C4	0	0	0	0	0	0	1	0	0	0	0	0	0	0	0	0	0	1	19
35	0	1	0	1	0	0	0	0	0	4	3	4	3	C4	0	0	0	0	0	0	1	0	0	0	0	0	0	0	0	0	0	0	19
35	0	1	0	1	0	0	0	0	0	4	3	4	4	C4	0	0	0	0	0	0	1	0	0	0	0	0	0	0	0	0	0	0	9
35	0	1	0	1	0	0	0	0	0	4	3	4	5	C4	1	0	0	0	0	0	0	0	0	0	0	0	0	0	1	0	0	0	8
35	0	1	0	1	0	0	0	0	0	4	3	4	6	C4	0	0	0	0	0	0	0	5	0	0	0	0	0	0	0	0	0	0	35
35	0	1	0	1	0	0	0	0	0	4	3	4	7	C4	0	0	0	0	0	0	0	0	0	0	0	0	0	0	0	1	0	0	20
35	0	1	0	1	0	0	0	0	0	4	3	4	8	C4	0	0	0	0	0	0	0	0	0	0	0	0	0	0	0	0	0	1	16
35	0	1	0	1	0	0	0	0	0	4	3	4	9	C4	0	0	0	0	0	0	1	0	0	0	0	0	0	0	0	0	0	0	25
35	0	1	0	1	0	0	0	0	0	4	3	4	10	C4	0	0	0	0	0	0	1	0	0	0	0	0	0	0	0	0	0	0	18
35	0	1	0	1	0	0	0	0	0	3	2	5	1	C5	0	0	0	0	0	0	0	1	0	0	0	0	0	0	0	0	0	0	40
35	0	1	0	1	0	0	0	0	0	3	2	5	2	C5	0	0	0	0	0	0	2	0	0	0	0	0	0	0	0	0	0	0	31
35	0	1	0	1	0	0	0	0	0	3	2	5	3	C5	0	0	0	0	0	0	0	0	0	0	0	0	0	0	0	0	0	0	29
35	0	1	0	1	0	0	0	0	0	3	2	5	4	C5	0	0	0	0	0	0	0	0	0	0	0	0	0	0	0	0	0	0	44
35	0	1	0	1	0	0	0	0	0	3	2	5	5	C5	2	0	0	0	0	0	0	0	0	0	0	0	0	0	0	0	0	0	39
35	0	1	0	1	0	0	0	0	0	3	2	5	6	C5	0	0	0	0	0	0	0	0	0	0	0	0	0	0	0	0	0	0	33
35	0	1	0	1	0	0	0	0	0	3	2	5	7	C5	0	0	0	0	0	0	0	0	0	0	0	0	0	0	0	0	0	0	7
35	0	1	0	1	0	0	0	0	0	3	2	5	8	C5	0	0	0	0	0	0	0	0	0	0	0	0	0	0	0	0	0	0	35
35	0	1	0	1	0	0	0	0	0	3	2	5	9	C5	0	0	0	0	0	0	0	0	1	0	0	0	0	0	0	0	0	0	47
35	0	1	0	1	0	0	0	0	0	3	2	5	10	C5	0	0	0	0	0	0	2	0	0	0	0	0	0	0	0	0	0	0	39
35	0	1	0	0	1	0	0	0	0	1	5	1	1	N6	0	0	0	0	0	0	0	0	0	0	0	0	0	0	0	0	0	0	23
35	0	1	0	0	1	0	0	0	0	1	5	1	2	N6	0	0	0	0	0	0	0	0	0	0	0	0	0	0	0	0	0	0	22
35	0	1	0	0	1	0	0	0	0	1	5	1	3	N6	0	0	0	0	0	0	0	0	0	0	0	0	0	0	0	0	0	0	38
35	0	1	0	0	1	0	0	0	0	1	5	1	4	N6	0	0	0	0	0	0	0	0	0	0	0	0	0	0	0	0	0	0	44
35	0	1	0	0	1	0	0	0	0	1	5	1	5	N6	0	0	0	0	0	0	0	0	0	0	0	0	0	0	0	0	0	0	24
35	0	1	0	0	1	0	0	0	0	1	5	1	6	N6	0	0	0	0	0	0	0	0	0	0	0	0	0	0	0	0	0	0	24
35	0	1	0	0	1	0	0	0	0	1	5	1	7	N6	0	0	0	0	0	0	1	0	1	0	0	0	0	0	0	0	0	0	55
35	0	1	0	0	1	0	0	0	0	1	5	1	8	N6	0	0	0	0	0	0	0	0	0	0	0	0	0	0	0	0	0	0	52
35	0	1	0	0	1	0	0	0	0	1	5	1	9	N6	0	0	0	0	0	0	0	0	0	0	0	0	0	0	0	0	0	0	33
35	0	1	0	0	1	0	0	0	0	1	5	1	10	N6	0	0	0	0	0	0	0	0	0	0	0	0	0	0	0	0	0	0	33
35	0	1	0	0	1	0	0	0	0	2	1	2	1	N7	0	0	0	0	0	0	1	0	0	0	0	0	0	0	0	0	0	0	22
35	0	1	0	0	1	0	0	0	0	2	1	2	2	N7	0	0	0	0	0	0	1	0	0	0	0	0	0	0	0	0	0	0	21
35	0	1	0	0	1	0	0	0	0	2	1	2	3	N7	0	0	0	0	0	0	0	0	0	0	0	0	0	0	0	0	0	0	10
35	0	1	0	0	1	0	0	0	0	2	1	2	4	N7	0	0	0	0	0	0	0	0	0	0	0	0	0	0	0	0	0	0	12
35	0	1	0	0	1	0	0	0	0	2	1	2	5	N7	0	0	0	0	0	0	0	0	0	0	0	0	0	0	0	0	0	0	9
35	0	1	0	0	1	0	0	0	0	2	1	2	6	N7	1	0	0	0	0	0	0	0	0	0	0	0	0	0	0	0	0	0	14
35	0	1	0	0	1	0	0	0	0	2	1	2	7	N7	0	0	0	0	0	0	1	0	0	0	0	0	0	0	0	0	0	0	22
35	0	1	0	0	1	0	0	0	0	2	1	2	8	N7	0	0	0	0	0	0	1	0	0	0	0	0	0	0	0	0	0	0	38
35	0	1	0	0	1	0	0	0	0	2	1	2	9	N7	0	0	0	0	0	0	1	0	0	0	0	0	0	0	0	0	0	0	17
35	0	1	0	0	1	0	0	0	0	2	1	2	10	N7	0	0	0	0	0	0	0	0	0	0	0	0	0	0	0	0	0	0	16
35	0	1	0	0	1	0	0	0	1	3	4	3	1	N8	0	0	0	0	0	0	0	0	0	0	0	0	0	0	0	0	0	0	10
35	0	1	0	0	1	0	0	0	1	3	4	3	2	N8	0	0	0	0	0	0	0	0	0	0	0	0	0	0	0	0	0	0	11
35	0	1	0	0	1	0	0	0	1	3	4	3	3	N8	0	0	0	0	0	0	0	0	0	0	0	0	0	0	0	0	0	0	15
35	0	1	0	0	1	0	0	0	1	3	4	3	4	N8	0	0	0	0	0	0	0	0	1	0	0	0	0	0	0	0	0	0	7
35	0	1	0	0	1	0	0	0	1	3	4	3	5	N8	0	0	0	0	0	0	0	0	1	0	0	0	0	0	0	0	0	0	16
35	0	1	0	0	1	0	0	0	1	3	4	3	6	N8	0	0	0	0	0	0	0	0	0	0	0	0	0	0	0	0	0	0	21
35	0	1	0	0	1	0	0	0	1	3	4	3	7	N8	0	0	0	0	0	0	1	0	0	0	0	0	0	0	0	0	0	0	27
35	0	1	0	0	1	0	0	0	1	3	4	3	8	N8	0	0	0	0	0	0	0	0	0	0	0	0	0	0	0	0	0	0	10
35	0	1	0	0	1	0	0	0	1	3	4	3	9	N8	0	0	0	0	0	0	0	0	0	0	0	0	0	0	0	0	0	0	16
35	0	1	0	0	1	0	0	0	1	3	4	3	10	N8	0	0	0	0	0	0	1	0	0	0	0	0	0	0	0	0	0	0	13
35	0	1	0	0	1	0	0	0	0	2	1	4	1	N9	0	0	0	0	0	1	0	0	0	0	0	0	0	0	0	0	0	0	23
35	0	1	0	0	1	0	0	0	0	2	1	4	2	N9	0	0	0	0	0	0	0	1	0	0	0	0	0	0	0	0	0	0	68
35	0	1	0	0	1	0	0	0	0	2	1	4	3	N9	0	0	0	0	0	0	0	1	0	0	0	0	0	0	0	0	0	0	47
35	0	1	0	0	1	0	0	0	0	2	1	4	4	N9	0	15	0	0	0	0	1	0	0	0	0	0	0	0	0	0	0	1	63
35	0	1	0	0	1	0	0	0	0	2	1	4	5	N9	0	0	0	0	0	0	3	0	0	0	0	0	0	0	0	0	0	0	34
35	0	1	0	0	1	0	0	0	0	2	1	4	6	N9	0	0	0	0	0	0	1	0	0	0	0	0	0	0	0	0	0	0	21
35	0	1	0	0	1	0	0	0	0	2	1	4	7	N9	0	0	0	0	3	0	6	2	0	0	0	0	0	0	0	0	0	0	14
35	0	1	0	0	1	0	0	0	0	2	1	4	8	N9	0	0	0	0	0	0	0	0	0	0	0	0	0	0	0	0	0	2	24
35	0	1	0	0	1	0	0	0	0	2	1	4	9	N9	0	0	0	0	0	0	0	4	0	0	0	0	0	0	0	0	0	0	40
35	0	1	0	0	1	0	0	0	1	2	1	4	10	N9	0	0	0	0	0	0	0	0	0	0	0	0	0	0	0	0	0	0	14
35	0	1	0	0	1	0	0	0	1	4	5	5	1	N10	1	0	0	0	0	0	0	0	0	0	0	0	0	0	0	0	0	0	21
35	0	1	0	0	1	0	0	0	1	4	5	5	2	N10	0	0	0	0	0	0	0	0	0	0	0	0	0	0	0	0	0	0	12
35	0	1	0	0	1	0	0	0	1	4	5	5	3	N10	0	0	0	0	0	0	0	0	0	0	0	0	0	0	0	0	0	0	3
35	0	1	0	0	1	0	0	0	1	4	5	5	4	N10	0	0	0	0	0	0	0	0	0	0	0	0	0	0	0	0	0	0	19
35	0	1	0	0	1	0	0	0	1	4	5	5	5	N10	0	0	0	0	0	0	1	0	0	0	0	0	0	0	0	0	0	0	25
35	0	1	0	0	1	0	0	0	1	4	5	5	6	N10	0	0	0	0	0	0	1	0	0	0	0	0	0	0	0	0	0	0	20
35	0	1	0	0	1	0	0	0	1	4	5	5	7	N10	0	0	0	0	0	0	0	0	0	0	0	0	0	0	0	0	0	2	18
35	0	1	0	0	1	0	0	0	1	4	5	5	8	N10	0	0	0	0	0	0	0	0	0	0	0	0	1	0	0	0	1	0	9
35	0	1	0	0	1	0	0	0	1	4	5	5	9	N10	1	0	0	0	0	0	0	0	0	0	0	0	0	0	0	0	0	0	15
35	0	1	0	0	1	0	0	0	1	4	5	5	10	N10	0	0	0	0	0	0	0	0	0	0	0	0	0	0	0	0	0	0	28
35	0	1	0	0	0	1	0	0	0	1	3	1	1	I11	0	0	0	0	0	0	0	0	0	0	0	0	0	0	0	0	0	0	32
35	0	1	0	0	0	1	0	0	0	1	3	1	2	I11	0	0	0	0	0	0	1	0	0	0	0	0	0	0	0	0	0	0	9
35	0	1	0	0	0	1	0	0	0	1	3	1	3	I11	0	0	0	0	0	0	0	0	0	0	0	0	0	0	0	0	0	0	27
35	0	1	0	0	0	1	0	0	0	1	3	1	4	I11	0	0	0	0	0	0	1	0	0	0	0	0	0	0	0	0	0	0	13
35	0	1	0	0	0	1	0	0	0	1	3	1	5	I11	0	0	0	0	0	0	0	0	0	0	0	0	0	0	0	0	0	0	15
35	0	1	0	0	0	1	0	0	0	1	3	1	6	I11	0	0	0	1	0	0	0	0	0	0	0	0	0	0	0	0	0	0	41
35	0	1	0	0	0	1	0	0	0	1	3	1	7	I11	0	0	0	0	0	0	3	0	0	0	0	0	0	0	0	0	0	0	16
35	0	1	0	0	0	1	0	0	0	1	3	1	8	I11	0	0	0	0	0	0	0	0	0	0	0	0	0	0	0	0	0	0	11
35	0	1	0	0	0	1	0	0	0	1	3	1	9	I11	0	0	0	0	0	0	0	0	0	0	0	0	0	0	0	0	0	0	22
35	0	1	0	0	0	1	0	0	0	1	3	1	10	I11	0	0	0	0	0	0	0	0	0	0	0	0	0	0	0	0	0	0	16
35	0	1	0	0	0	1	0	0	0	2	4	2	1	I12	0	0	0	0	0	0	1	0	0	0	0	0	0	0	0	0	0	0	17
35	0	1	0	0	0	1	0	0	0	2	4	2	2	I12	1	0	0	0	0	0	0	0	0	0	0	0	0	0	0	0	0	0	10
35	0	1	0	0	0	1	0	0	0	2	4	2	3	I12	1	0	0	0	0	0	1	0	0	0	0	0	0	0	0	0	0	0	28
35	0	1	0	0	0	1	0	0	0	2	4	2	4	I12	0	0	0	0	0	0	0	0	0	0	0	0	0	0	0	0	0	0	25
35	0	1	0	0	0	1	0	0	0	2	4	2	5	I12	0	0	0	0	0	0	0	0	0	0	0	0	0	0	0	0	0	0	29
35	0	1	0	0	0	1	0	0	0	2	4	2	6	I12	0	0	0	0	0	0	0	0	0	0	0	0	0	0	0	0	0	1	23
35	0	1	0	0	0	1	0	0	0	2	4	2	7	I12	1	0	0	0	0	0	0	0	0	0	0	0	0	0	0	0	0	0	30
35	0	1	0	0	0	1	0	0	0	2	4	2	8	I12	0	0	0	0	0	0	0	0	0	0	0	0	0	0	0	0	0	1	46
35	0	1	0	0	0	1	0	0	0	2	4	2	9	I12	1	0	0	0	0	0	0	0	0	0	0	0	0	0	0	0	0	0	42
35	0	1	0	0	0	1	0	0	0	2	4	2	10	I12	0	0	0	0	0	0	0	0	0	0	0	0	0	0	0	0	0	0	13
35	0	1	0	0	0	1	0	0	0	3	2	3	1	I13	0	0	0	0	0	0	1	0	0	0	0	0	0	0	0	0	0	0	1
35	0	1	0	0	0	1	0	0	0	3	2	3	2	I13	0	0	0	0	0	0	0	5	0	0	0	0	0	0	0	0	0	0	4
35	0	1	0	0	0	1	0	0	0	3	2	3	3	I13	0	0	0	0	0	0	3	0	0	0	0	0	0	0	0	0	0	0	27
35	0	1	0	0	0	1	0	0	0	3	2	3	4	I13	0	0	0	0	0	0	0	0	0	0	0	0	0	0	0	0	0	0	40
35	0	1	0	0	0	1	0	0	0	3	2	3	5	I13	0	0	0	0	0	0	1	0	0	0	0	0	0	0	0	0	0	0	7
35	0	1	0	0	0	1	0	0	0	3	2	3	6	I13	1	0	0	0	0	0	0	0	0	0	0	0	0	0	0	0	0	0	8
35	0	1	0	0	0	1	0	0	0	3	2	3	7	I13	0	1	0	0	0	0	0	3	0	0	0	0	0	0	0	1	0	0	0
35	0	1	0	0	0	1	0	0	0	3	2	3	8	I13	0	0	0	0	0	0	0	0	0	0	0	0	0	0	1	0	0	0	60
35	0	1	0	0	0	1	0	0	0	3	2	3	9	I13	0	0	0	0	0	0	0	0	0	0	0	0	0	0	1	0	0	0	16
35	0	1	0	0	0	1	0	0	0	3	2	3	10	I13	0	0	0	0	0	0	0	1	0	0	0	0	0	0	0	0	0	0	14
35	0	1	0	0	0	1	0	0	0	4	5	4	1	I14	0	0	0	0	0	0	3	0	1	0	0	0	0	0	0	0	0	0	1
35	0	1	0	0	0	1	0	0	0	4	5	4	2	I14	0	0	0	0	0	0	1	0	0	0	0	0	0	0	0	0	0	0	10
35	0	1	0	0	0	1	0	0	0	4	5	4	3	I14	0	0	0	0	0	0	0	0	0	0	1	0	0	0	0	0	0	0	20
35	0	1	0	0	0	1	0	0	0	4	5	4	4	I14	0	0	0	0	1	1	0	0	0	0	0	0	0	0	0	1	0	0	17
35	0	1	0	0	0	1	0	0	0	4	5	4	5	I14	0	0	0	0	0	0	1	0	0	0	0	0	0	0	0	0	0	0	24
35	0	1	0	0	0	1	0	0	0	4	5	4	6	I14	0	0	0	0	0	0	1	0	0	0	0	0	0	0	0	0	0	0	7
35	0	1	0	0	0	1	0	0	0	4	5	4	7	I14	0	0	0	0	0	0	0	0	1	0	0	0	0	0	0	0	0	0	30
35	0	1	0	0	0	1	0	0	0	4	5	4	8	I14	0	0	0	0	0	1	0	0	1	0	0	0	0	0	0	1	0	0	21
35	0	1	0	0	0	1	0	0	0	4	5	4	9	I14	0	0	0	0	0	0	2	0	0	0	0	0	0	0	0	0	0	0	19
35	0	1	0	0	0	1	0	0	0	4	5	4	10	I14	0	0	0	0	0	0	0	0	0	0	0	0	0	0	0	0	0	0	10
35	0	1	0	0	0	1	0	0	0	4	3	5	1	I15	0	0	0	0	0	0	1	0	0	0	0	0	0	0	0	0	0	0	27
35	0	1	0	0	0	1	0	0	0	4	3	5	2	I15	0	0	0	0	0	0	1	0	0	0	0	0	0	0	0	0	0	0	43
35	0	1	0	0	0	1	0	0	0	4	3	5	3	I15	0	0	0	0	0	0	2	0	0	0	0	0	0	0	0	0	0	1	27
35	0	1	0	0	0	1	0	0	0	4	3	5	4	I15	0	0	0	0	0	0	0	0	0	0	0	0	0	0	0	0	0	0	30
35	0	1	0	0	0	1	0	0	0	4	3	5	5	I15	0	0	0	0	0	0	0	0	0	0	0	0	0	0	0	0	0	0	32
35	0	1	0	0	0	1	0	0	0	4	3	5	6	I15	0	0	0	0	0	0	0	0	0	0	0	0	0	0	0	0	0	0	31
35	0	1	0	0	0	1	0	0	0	4	3	5	7	I15	0	0	0	0	0	0	0	0	0	0	0	0	0	0	0	0	0	0	25
35	0	1	0	0	0	1	0	0	0	4	3	5	8	I15	0	0	0	0	0	0	0	0	0	0	0	0	0	0	0	0	0	0	40
35	0	1	0	0	0	1	0	0	0	4	3	5	9	I15	0	0	0	0	0	0	0	0	0	0	0	0	0	0	0	0	0	0	30
35	0	1	0	0	0	1	0	0	0	4	3	5	10	I15	0	0	0	0	0	0	0	0	0	0	0	0	0	0	0	0	0	1	36
35	0	1	0	0	0	0	1	0	1	1	2	1	1	A16	0	0	0	0	0	0	0	0	0	0	0	0	0	0	0	0	0	0	5
35	0	1	0	0	0	0	1	0	1	1	2	1	2	A16	0	0	0	0	0	0	0	0	0	0	0	0	0	0	0	0	0	0	20
35	0	1	0	0	0	0	1	0	1	1	2	1	3	A16	0	0	0	0	0	0	0	0	0	0	0	0	0	0	0	0	0	0	32
35	0	1	0	0	0	0	1	0	1	1	2	1	4	A16	0	0	0	0	0	0	1	0	0	0	0	0	0	0	0	0	0	0	18
35	0	1	0	0	0	0	1	0	1	1	2	1	5	A16	0	0	0	0	0	0	0	0	0	0	0	0	0	0	0	0	0	0	32
35	0	1	0	0	0	0	1	0	1	1	2	1	6	A16	0	0	0	0	0	0	0	0	0	0	0	0	0	0	1	0	0	0	20
35	0	1	0	0	0	0	1	0	1	1	2	1	7	A16	0	0	0	0	0	0	1	0	0	0	0	0	0	0	0	0	0	0	20
35	0	1	0	0	0	0	1	0	1	1	2	1	8	A16	0	0	0	0	0	0	0	0	0	0	0	0	0	0	0	0	0	0	35
35	0	1	0	0	0	0	1	0	1	1	2	1	9	A16	0	0	0	0	0	0	0	0	0	0	0	0	0	0	0	0	0	0	25
35	0	1	0	0	0	0	1	0	1	1	2	1	10	A16	0	0	0	0	0	0	0	0	0	0	0	0	0	0	0	0	0	0	26
35	0	1	0	0	0	0	1	0	0	2	5	2	1	A17	0	0	0	0	0	0	0	0	0	0	0	0	0	0	0	0	0	0	35
35	0	1	0	0	0	0	1	0	0	2	5	2	2	A17	0	0	0	0	0	0	0	0	0	0	0	0	0	0	0	0	0	0	82
35	0	1	0	0	0	0	1	0	0	2	5	2	3	A17	0	0	0	0	0	0	2	0	0	0	1	0	0	0	0	0	0	0	25
35	0	1	0	0	0	0	1	0	0	2	5	2	4	A17	0	0	0	0	0	0	0	0	0	0	0	0	0	0	0	0	0	0	30
35	0	1	0	0	0	0	1	0	0	2	5	2	5	A17	0	0	0	0	0	0	1	0	0	0	0	0	0	0	0	0	0	0	19
35	0	1	0	0	0	0	1	0	0	2	5	2	6	A17	0	0	0	0	0	0	1	0	0	0	0	0	0	0	0	0	0	0	67
35	0	1	0	0	0	0	1	0	0	2	5	2	7	A17	0	0	0	0	0	0	0	0	0	0	0	0	0	0	0	0	0	0	25
35	0	1	0	0	0	0	1	0	0	2	5	2	8	A17	0	0	0	0	0	0	0	0	0	0	0	0	0	0	0	0	0	0	51
35	0	1	0	0	0	0	1	0	0	2	5	2	9	A17	0	0	0	0	0	0	1	0	0	0	0	0	0	0	0	0	0	0	9
35	0	1	0	0	0	0	1	0	0	2	5	2	10	A17	0	0	0	0	0	0	0	0	0	0	0	0	0	0	0	0	0	0	30
35	0	1	0	0	0	0	1	0	0	3	3	3	1	A18	0	0	0	0	0	0	0	0	0	0	0	0	0	0	0	0	0	0	4
35	0	1	0	0	0	0	1	0	1	3	3	3	2	A18	0	0	0	0	0	0	1	0	1	0	0	0	0	0	0	0	0	0	14
35	0	1	0	0	0	0	1	0	1	3	3	3	3	A18	0	0	0	0	0	0	0	0	0	0	0	0	0	0	0	0	0	0	33
35	0	1	0	0	0	0	1	0	1	3	3	3	4	A18	0	1	0	0	0	0	0	0	0	0	0	0	0	0	0	0	0	0	6
35	0	1	0	0	0	0	1	0	1	3	3	3	5	A18	0	0	0	0	0	0	0	0	0	0	0	1	0	0	0	0	0	0	10
35	0	1	0	0	0	0	1	0	1	3	3	3	6	A18	0	0	0	0	0	0	1	0	0	0	0	0	0	0	0	0	0	0	40
35	0	1	0	0	0	0	1	0	1	3	3	3	7	A18	0	0	0	0	0	0	7	0	0	0	0	0	0	0	0	0	0	0	11
35	0	1	0	0	0	0	1	0	1	3	3	3	8	A18	0	0	0	0	0	0	0	0	0	0	0	0	0	0	0	0	0	0	12
35	0	1	0	0	0	0	1	0	1	3	3	3	9	A18	0	0	0	0	0	0	0	0	0	0	0	0	0	0	0	0	0	0	16
35	0	1	0	0	0	0	1	0	1	3	3	3	10	A18	0	1	0	0	0	0	0	0	0	0	0	0	0	0	0	0	0	0	9
35	0	1	0	0	0	0	1	0	0	3	2	4	1	A19	0	0	0	0	0	0	0	0	0	0	0	0	0	0	0	0	0	0	24
35	0	1	0	0	0	0	1	0	0	3	2	4	2	A19	0	0	0	0	0	0	0	0	0	0	0	0	0	0	0	0	0	0	32
35	0	1	0	0	0	0	1	0	0	3	2	4	3	A19	0	0	0	0	0	0	0	0	0	0	0	0	0	0	0	0	0	0	27
35	0	1	0	0	0	0	1	0	0	3	2	4	4	A19	0	0	0	0	0	0	0	0	0	0	0	0	0	0	0	0	0	0	23
35	0	1	0	0	0	0	1	0	0	3	2	4	5	A19	0	0	0	0	0	0	1	0	0	0	0	0	0	0	0	0	0	0	20
35	0	1	0	0	0	0	1	0	0	3	2	4	6	A19	0	0	0	0	0	0	0	0	0	0	0	0	0	0	0	0	0	0	39
35	0	1	0	0	0	0	1	0	0	3	2	4	7	A19	0	0	0	0	0	0	1	0	0	0	0	0	0	0	0	0	0	0	30
35	0	1	0	0	0	0	1	0	0	3	2	4	8	A19	0	0	0	0	0	0	0	0	0	0	0	0	0	0	0	0	0	0	35
35	0	1	0	0	0	0	1	0	0	3	2	4	9	A19	0	0	0	0	0	0	0	0	0	0	0	0	0	0	0	0	0	0	21
35	0	1	0	0	0	0	1	0	0	3	2	4	10	A19	0	0	0	0	0	0	1	0	0	0	0	0	0	0	0	0	0	0	14
35	0	1	0	0	0	0	1	0	0	5	4	5	1	A20	0	0	0	0	0	0	0	0	0	0	0	0	0	0	0	0	0	0	12
35	0	1	0	0	0	0	1	0	0	5	4	5	2	A20	0	0	0	0	0	0	1	0	0	0	0	0	0	0	0	0	0	0	14
35	0	1	0	0	0	0	1	0	0	5	4	5	3	A20	1	0	0	0	0	0	1	0	0	0	0	0	0	0	0	0	0	0	27
35	0	1	0	0	0	0	1	0	0	5	4	5	4	A20	0	0	0	0	0	0	0	0	0	0	0	0	0	0	0	0	0	0	31
35	0	1	0	0	0	0	1	0	0	5	4	5	5	A20	1	0	0	0	0	0	0	0	1	0	0	0	0	0	0	0	0	0	21
35	0	1	0	0	0	0	1	0	0	5	4	5	6	A20	0	0	0	0	0	0	0	0	0	0	0	0	0	0	0	0	0	0	19
35	0	1	0	0	0	0	1	0	0	5	4	5	7	A20	2	0	0	0	0	0	0	0	0	0	0	0	0	0	0	0	0	0	22
35	0	1	0	0	0	0	1	0	0	5	4	5	8	A20	1	0	0	0	0	0	0	0	0	0	0	0	0	0	0	0	0	0	37
35	0	1	0	0	0	0	1	0	0	5	4	5	9	A20	0	0	0	0	0	0	1	0	0	0	0	0	0	0	0	0	0	0	12
35	0	1	0	0	0	0	1	0	0	5	4	5	10	A20	0	0	0	0	0	0	0	0	0	0	0	0	0	0	0	2	0	0	30
35	0	1	0	0	0	0	0	1	1	1	1	1	1	B21	0	1	0	0	0	0	0	4	0	0	0	0	0	0	0	0	0	0	8
35	0	1	0	0	0	0	0	1	1	1	1	1	2	B21	0	0	0	0	0	0	0	1	0	0	0	0	0	0	0	0	0	0	5
35	0	1	0	0	0	0	0	1	1	1	1	1	3	B21	0	1	0	0	0	0	1	3	0	0	0	0	0	0	0	0	0	0	24
35	0	1	0	0	0	0	0	1	1	1	1	1	4	B21	0	0	0	0	0	0	0	4	0	0	0	0	0	0	0	1	0	0	30
35	0	1	0	0	0	0	0	1	1	1	1	1	5	B21	0	0	0	0	0	0	0	1	0	0	0	0	0	0	0	0	0	0	21
35	0	1	0	0	0	0	0	1	1	1	1	1	6	B21	0	0	0	0	0	0	0	0	0	0	1	0	0	0	0	0	0	0	50
35	0	1	0	0	0	0	0	1	1	1	1	1	7	B21	0	0	0	0	0	0	0	0	0	0	0	0	0	0	0	0	0	0	23
35	0	1	0	0	0	0	0	1	1	1	1	1	8	B21	0	0	0	0	0	0	0	0	2	0	0	0	0	0	0	0	0	0	21
35	0	1	0	0	0	0	0	1	1	1	1	1	9	B21	0	0	0	0	0	0	0	0	0	0	0	0	0	0	0	0	0	0	37
35	0	1	0	0	0	0	0	1	1	1	1	1	10	B21	0	0	0	0	0	0	1	0	0	0	0	0	0	0	0	0	0	0	15
35	0	1	0	0	0	0	0	1	1	2	2	2	1	B22	0	0	0	0	0	0	1	0	0	0	0	0	0	0	0	0	0	0	26
35	0	1	0	0	0	0	0	1	1	2	2	2	2	B22	0	0	0	0	0	0	1	0	1	0	0	0	0	0	0	0	0	0	8
35	0	1	0	0	0	0	0	1	1	2	2	2	3	B22	0	0	0	1	0	0	0	0	0	0	0	0	0	0	0	0	0	0	22
35	0	1	0	0	0	0	0	1	1	2	2	2	4	B22	0	0	0	0	1	0	0	0	0	0	0	0	0	0	0	0	0	0	22
35	0	1	0	0	0	0	0	1	1	2	2	2	5	B22	0	0	0	0	0	0	1	0	0	0	0	0	0	0	0	0	0	0	35
35	0	1	0	0	0	0	0	1	1	2	2	2	6	B22	0	0	0	0	1	0	1	0	0	0	0	0	0	0	0	0	0	0	18
35	0	1	0	0	0	0	0	1	1	2	2	2	7	B22	0	0	0	0	0	0	3	0	0	0	0	0	0	0	0	0	0	0	21
35	0	1	0	0	0	0	0	1	1	2	2	2	8	B22	0	0	0	0	0	0	0	0	0	0	0	0	0	0	0	0	0	0	12
35	0	1	0	0	0	0	0	1	1	2	2	2	9	B22	0	0	0	0	0	0	0	0	0	0	0	0	0	0	0	0	0	0	0
35	0	1	0	0	0	0	0	1	1	2	2	2	10	B22	0	0	0	0	0	0	0	0	0	0	0	0	0	0	0	0	0	0	29
35	0	1	0	0	0	0	0	1	0	3	5	3	1	B23	0	0	0	0	0	0	0	0	2	0	0	0	0	0	0	0	0	0	25
35	0	1	0	0	0	0	0	1	0	3	5	3	2	B23	0	0	0	0	0	0	0	0	0	0	0	0	0	0	0	0	0	0	28
35	0	1	0	0	0	0	0	1	0	3	5	3	3	B23	0	0	0	0	0	0	0	0	0	0	0	0	0	0	0	0	0	0	56
35	0	1	0	0	0	0	0	1	0	3	5	3	4	B23	0	0	0	0	0	0	0	0	0	0	0	0	0	0	0	0	0	0	22
35	0	1	0	0	0	0	0	1	0	3	5	3	5	B23	1	0	0	0	0	0	0	0	0	0	0	0	0	0	1	0	0	0	28
35	0	1	0	0	0	0	0	1	0	3	5	3	6	B23	0	0	0	0	0	0	0	0	0	0	0	0	0	0	0	0	0	0	77
35	0	1	0	0	0	0	0	1	0	3	5	3	7	B23	0	0	0	0	0	0	0	0	0	0	0	0	0	0	0	0	0	0	40
35	0	1	0	0	0	0	0	1	0	3	5	3	8	B23	0	0	0	0	0	0	1	0	0	0	0	0	0	0	0	0	0	0	32
35	0	1	0	0	0	0	0	1	0	3	5	3	9	B23	0	0	0	0	0	0	0	0	1	0	0	0	0	0	0	0	0	0	11
35	0	1	0	0	0	0	0	1	0	3	5	3	10	B23	0	1	0	0	1	0	0	0	0	0	0	0	0	0	0	0	0	0	9
35	0	1	0	0	0	0	0	1	1	4	4	4	1	B24	0	0	0	0	0	0	2	0	0	0	0	0	0	0	0	0	0	0	16
35	0	1	0	0	0	0	0	1	1	4	4	4	2	B24	0	0	0	0	0	0	0	0	0	0	0	0	0	0	0	0	0	0	4
35	0	1	0	0	0	0	0	1	1	4	4	4	3	B24	0	0	0	0	0	0	0	0	0	0	0	0	0	0	0	0	0	0	25
35	0	1	0	0	0	0	0	1	1	4	4	4	4	B24	0	0	0	0	0	0	2	0	0	0	0	0	0	0	0	0	0	0	1
35	0	1	0	0	0	0	0	1	1	4	4	4	5	B24	0	0	0	0	0	0	0	0	0	0	0	0	0	0	0	0	0	0	5
35	0	1	0	0	0	0	0	1	1	4	4	4	6	B24	0	0	0	0	0	0	1	0	0	0	0	0	0	0	0	0	0	0	10
35	0	1	0	0	0	0	0	1	1	4	4	4	7	B24	0	0	0	0	0	0	0	0	0	0	0	0	0	0	0	0	0	0	7
35	0	1	0	0	0	0	0	1	1	4	4	4	8	B24	0	0	0	0	0	0	2	0	0	0	0	0	0	0	0	0	0	0	17
35	0	1	0	0	0	0	0	1	1	4	4	4	9	B24	0	0	0	0	0	0	0	0	1	0	0	0	0	0	0	0	0	0	5
35	0	1	0	0	0	0	0	1	1	4	4	4	10	B24	0	0	0	0	0	0	0	0	0	0	0	0	0	0	0	0	0	0	1
35	0	1	0	0	0	0	0	1	1	2	1	5	1	B25	0	0	0	0	0	0	0	0	0	0	0	0	0	0	0	0	0	0	30
35	0	1	0	0	0	0	0	1	1	2	1	5	2	B25	0	0	0	0	0	0	1	0	0	0	0	0	0	0	0	0	0	0	16
35	0	1	0	0	0	0	0	1	1	2	1	5	3	B25	0	0	0	0	0	0	0	0	0	0	0	0	0	0	0	0	0	0	42
35	0	1	0	0	0	0	0	1	1	2	1	5	4	B25	0	0	0	0	0	0	1	0	0	0	0	0	0	0	0	0	0	0	44
35	0	1	0	0	0	0	0	1	1	2	1	5	5	B25	0	0	0	0	0	0	0	0	0	0	0	0	0	0	0	0	0	0	34
35	0	1	0	0	0	0	0	1	1	2	1	5	6	B25	0	0	0	0	0	0	1	0	2	0	0	0	0	0	0	0	0	0	30
35	0	1	0	0	0	0	0	1	1	2	1	5	7	B25	0	0	0	0	0	0	0	0	0	0	0	0	0	0	0	0	0	0	55
35	0	1	0	0	0	0	0	1	1	2	1	5	8	B25	0	0	0	0	0	0	0	0	0	0	0	0	0	0	0	0	0	0	45
35	0	1	0	0	0	0	0	1	1	2	1	5	9	B25	0	0	0	0	0	0	1	0	0	0	0	0	0	0	0	0	0	0	34
35	0	1	0	0	0	0	0	1	1	2	1	5	10	B25	1	0	0	0	0	0	2	0	1	0	0	0	0	0	0	0	0	0	32
56	0	1	0	1	0	0	0	0	0	1	4	1	1	C1	0	0	0	0	1	1	1	0	0	0	0	0	0	0	0	0	0	0	7
56	0	1	0	1	0	0	0	0	0	1	4	1	2	C1	0	0	0	0	0	0	1	0	0	0	0	0	0	0	0	0	0	0	16
56	0	1	0	1	0	0	0	0	0	1	4	1	3	C1	0	0	0	0	0	0	0	0	0	0	0	0	0	0	0	0	0	0	22
56	0	1	0	1	0	0	0	0	0	1	4	1	4	C1	1	0	0	0	0	0	1	0	0	0	0	0	0	0	0	1	0	0	9
56	0	1	0	1	0	0	0	0	0	1	4	1	5	C1	0	0	0	0	0	0	0	0	0	0	0	0	0	0	0	0	0	0	10
56	0	1	0	1	0	0	0	0	0	1	4	1	6	C1	0	0	0	0	0	0	1	0	0	0	0	0	0	0	0	0	0	0	15
56	0	1	0	1	0	0	0	0	0	1	4	1	7	C1	0	0	0	0	0	0	1	0	0	0	0	0	0	0	2	0	0	0	14
56	0	1	0	1	0	0	0	0	0	1	4	1	8	C1	1	0	0	0	0	0	2	0	0	0	0	0	0	0	0	0	0	0	5
56	0	1	0	1	0	0	0	0	0	1	4	1	9	C1	0	0	0	0	0	0	0	0	0	0	0	0	0	0	0	0	0	0	8
56	0	1	0	1	0	0	0	0	0	1	4	1	10	C1	0	0	0	0	0	1	2	0	0	0	0	0	0	0	0	0	0	0	17
56	0	1	0	1	0	0	0	0	0	2	3	2	1	C2	0	1	0	0	0	0	1	0	0	0	0	0	0	0	0	0	0	0	18
56	0	1	0	1	0	0	0	0	0	2	3	2	2	C2	1	1	0	0	0	0	0	0	0	0	0	0	0	0	0	0	0	0	14
56	0	1	0	1	0	0	0	0	0	2	3	2	3	C2	0	2	0	0	0	0	1	0	0	0	0	0	0	0	0	0	0	0	12
56	0	1	0	1	0	0	0	0	0	2	3	2	4	C2	0	1	0	0	1	0	1	0	0	0	0	0	0	0	0	0	0	0	6
56	0	1	0	1	0	0	0	0	0	2	3	2	5	C2	0	0	0	0	0	0	0	0	0	0	0	0	0	0	0	0	0	0	18
56	0	1	0	1	0	0	0	0	0	2	3	2	6	C2	0	1	0	0	0	0	1	0	0	0	0	0	0	0	0	0	0	0	21
56	0	1	0	1	0	0	0	0	0	2	3	2	7	C2	0	0	0	0	0	0	1	0	0	0	0	0	0	0	0	0	0	0	20
56	0	1	0	1	0	0	0	0	0	2	3	2	8	C2	0	0	0	0	0	0	0	0	0	0	0	0	1	0	1	0	0	0	13
56	0	1	0	1	0	0	0	0	0	2	3	2	9	C2	0	2	0	0	2	0	1	0	0	0	0	0	0	0	0	0	0	0	11
56	0	1	0	1	0	0	0	0	0	2	3	2	10	C2	0	0	0	0	0	0	0	0	0	0	0	0	0	0	0	0	0	0	14
56	0	1	0	1	0	0	0	0	0	2	1	3	1	C3	0	0	0	0	0	0	0	0	0	0	0	0	0	0	0	0	0	0	9
56	0	1	0	1	0	0	0	0	0	2	1	3	2	C3	0	0	0	0	0	0	0	0	0	0	0	0	0	0	0	0	0	0	18
56	0	1	0	1	0	0	0	0	0	2	1	3	3	C3	0	0	0	0	0	0	1	0	0	0	0	0	0	0	0	0	0	0	19
56	0	1	0	1	0	0	0	0	0	2	1	3	4	C3	0	0	0	0	0	0	1	0	0	0	0	0	0	0	0	0	0	0	9
56	0	1	0	1	0	0	0	0	0	2	1	3	5	C3	0	0	0	0	0	0	1	0	0	0	0	0	0	0	0	0	0	0	2
56	0	1	0	1	0	0	0	0	0	2	1	3	6	C3	0	1	0	0	0	0	4	0	0	0	0	0	0	0	0	0	0	0	10
56	0	1	0	1	0	0	0	0	0	2	1	3	7	C3	0	0	0	0	0	0	0	0	0	0	0	0	0	0	0	0	0	0	16
56	0	1	0	1	0	0	0	0	0	2	1	3	8	C3	0	0	0	0	0	0	1	0	0	0	0	0	0	0	0	0	0	0	28
56	0	1	0	1	0	0	0	0	0	2	1	3	9	C3	0	0	0	0	0	0	1	0	0	0	0	0	0	0	0	0	0	0	11
56	0	1	0	1	0	0	0	0	0	2	1	3	10	C3	0	0	0	0	0	0	1	0	0	0	0	0	0	0	0	0	0	0	20
56	0	1	0	1	0	0	0	0	0	4	3	4	1	C4	0	0	0	0	0	0	1	0	0	0	0	0	0	0	0	0	0	0	10
56	0	1	0	1	0	0	0	0	0	4	3	4	2	C4	0	0	0	0	0	0	0	0	0	0	1	0	0	0	0	0	0	0	6
56	0	1	0	1	0	0	0	0	0	4	3	4	3	C4	0	0	0	0	0	0	2	0	0	0	0	0	0	0	0	0	0	0	19
56	0	1	0	1	0	0	0	0	0	4	3	4	4	C4	0	0	0	0	0	0	0	0	1	0	0	0	0	0	0	0	0	0	12
56	0	1	0	1	0	0	0	0	0	4	3	4	5	C4	0	1	0	0	0	0	3	0	0	0	0	0	0	0	0	0	0	0	10
56	0	1	0	1	0	0	0	0	0	4	3	4	6	C4	0	0	0	0	0	0	0	0	0	0	0	0	0	0	1	2	0	0	6
56	0	1	0	1	0	0	0	0	0	4	3	4	7	C4	0	0	0	0	0	0	0	0	0	0	0	0	0	0	0	0	0	0	0
56	0	1	0	1	0	0	0	0	0	4	3	4	8	C4	0	0	0	0	0	0	1	0	0	0	0	0	0	0	0	0	0	0	15
56	0	1	0	1	0	0	0	0	0	4	3	4	9	C4	0	0	0	0	0	0	0	0	0	0	0	0	0	0	0	0	0	0	11
56	0	1	0	1	0	0	0	0	0	4	3	4	10	C4	0	0	0	0	0	0	2	0	0	0	0	0	0	0	0	0	0	0	1
56	0	1	0	1	0	0	0	0	0	3	2	5	1	C5	0	1	0	0	0	0	2	0	0	0	0	0	0	0	0	0	0	0	8
56	0	1	0	1	0	0	0	0	0	3	2	5	2	C5	0	0	0	0	0	0	3	0	0	0	0	0	0	0	0	0	0	0	20
56	0	1	0	1	0	0	0	0	0	3	2	5	3	C5	2	0	0	0	0	0	9	0	0	0	0	0	1	0	0	0	0	0	5
56	0	1	0	1	0	0	0	0	0	3	2	5	4	C5	0	1	0	0	0	0	2	0	0	0	0	0	0	0	0	0	0	0	10
56	0	1	0	1	0	0	0	0	0	3	2	5	5	C5	0	0	0	0	0	0	3	0	0	0	0	0	0	0	0	0	0	0	22
56	0	1	0	1	0	0	0	0	0	3	2	5	6	C5	2	0	0	0	0	0	3	0	0	0	0	0	0	0	0	0	0	0	5
56	0	1	0	1	0	0	0	0	0	3	2	5	7	C5	0	0	0	0	0	0	1	0	0	0	0	0	0	0	0	0	0	0	19
56	0	1	0	1	0	0	0	0	0	3	2	5	8	C5	0	0	0	0	0	0	1	0	0	0	0	0	0	0	0	0	0	0	17
56	0	1	0	1	0	0	0	0	0	3	2	5	9	C5	0	1	0	0	0	0	2	0	0	0	1	0	1	0	0	0	0	0	25
56	0	1	0	1	0	0	0	0	0	3	2	5	10	C5	0	0	0	0	0	0	2	0	0	0	0	0	1	0	0	0	0	0	12
56	0	1	0	0	1	0	0	0	0	1	5	1	1	N6	1	0	0	0	0	0	0	0	0	0	0	0	0	0	0	0	0	0	0
56	0	1	0	0	1	0	0	0	0	1	5	1	2	N6	1	0	0	0	0	0	0	0	0	0	0	0	0	0	0	0	0	0	7
56	0	1	0	0	1	0	0	0	0	1	5	1	3	N6	0	1	0	0	0	0	0	0	0	0	0	0	0	0	0	0	0	0	4
56	0	1	0	0	1	0	0	0	0	1	5	1	4	N6	1	0	0	0	0	0	3	0	0	0	0	0	0	0	0	0	0	0	13
56	0	1	0	0	1	0	0	0	0	1	5	1	5	N6	0	1	0	0	0	0	0	0	0	0	0	0	0	0	0	0	0	0	17
56	0	1	0	0	1	0	0	0	0	1	5	1	6	N6	0	0	0	0	0	0	1	0	0	0	0	0	0	0	0	0	0	0	4
56	0	1	0	0	1	0	0	0	0	1	5	1	7	N6	0	0	0	0	0	0	0	0	0	0	0	0	0	0	0	0	0	0	13
56	0	1	0	0	1	0	0	0	0	1	5	1	8	N6	2	0	0	0	0	0	1	0	0	0	0	0	0	0	0	1	0	0	4
56	0	1	0	0	1	0	0	0	0	1	5	1	9	N6	0	0	0	0	0	0	0	0	0	0	0	0	0	0	0	0	0	0	12
56	0	1	0	0	1	0	0	0	0	1	5	1	10	N6	0	0	0	0	0	0	0	0	0	0	0	0	0	0	0	0	0	0	4
56	0	1	0	0	1	0	0	0	0	2	1	2	1	N7	0	0	0	0	0	1	0	0	0	0	0	0	0	0	0	0	0	0	21
56	0	1	0	0	1	0	0	0	0	2	1	2	2	N7	0	0	0	0	0	0	1	0	0	0	0	0	0	0	0	0	0	0	18
56	0	1	0	0	1	0	0	0	0	2	1	2	3	N7	2	0	0	1	0	0	1	0	0	0	0	0	0	0	0	0	0	0	7
56	0	1	0	0	1	0	0	0	0	2	1	2	4	N7	0	0	0	0	0	0	1	0	0	0	0	0	0	0	0	0	0	0	14
56	0	1	0	0	1	0	0	0	0	2	1	2	5	N7	2	0	0	0	0	0	2	0	0	0	0	0	1	0	0	0	0	0	27
56	0	1	0	0	1	0	0	0	0	2	1	2	6	N7	0	0	0	0	0	0	0	0	0	0	0	0	0	0	0	0	0	0	13
56	0	1	0	0	1	0	0	0	0	2	1	2	7	N7	0	0	0	0	0	0	0	0	0	0	0	0	1	0	0	0	0	0	15
56	0	1	0	0	1	0	0	0	0	2	1	2	8	N7	1	0	0	0	0	0	2	0	0	0	0	0	0	0	0	0	0	0	22
56	0	1	0	0	1	0	0	0	0	2	1	2	9	N7	1	0	0	0	0	0	0	0	0	0	0	0	0	0	0	0	0	0	14
56	0	1	0	0	1	0	0	0	0	2	1	2	10	N7	1	1	0	0	0	0	1	0	0	0	0	0	0	0	0	0	0	0	21
56	0	1	0	0	1	0	0	0	1	3	4	3	1	N8	0	0	0	0	0	0	0	0	0	0	0	0	0	0	0	0	0	0	14
56	0	1	0	0	1	0	0	0	1	3	4	3	2	N8	0	0	0	0	0	0	0	0	0	0	0	0	0	0	0	0	0	0	17
56	0	1	0	0	1	0	0	0	1	3	4	3	3	N8	0	0	0	0	0	0	0	0	0	0	0	0	0	0	0	0	0	0	14
56	0	1	0	0	1	0	0	0	1	3	4	3	4	N8	0	0	0	0	0	0	0	0	0	0	1	0	1	0	0	0	0	0	15
56	0	1	0	0	1	0	0	0	1	3	4	3	5	N8	0	0	0	0	0	0	0	0	0	0	0	0	0	0	0	0	0	0	19
56	0	1	0	0	1	0	0	0	1	3	4	3	6	N8	0	0	0	0	1	0	1	0	0	0	0	0	0	0	0	0	0	0	16
56	0	1	0	0	1	0	0	0	1	3	4	3	7	N8	0	0	0	0	0	0	0	0	0	0	0	0	1	0	0	0	0	0	22
56	0	1	0	0	1	0	0	0	1	3	4	3	8	N8	0	0	0	0	0	0	1	0	0	0	0	0	0	0	0	0	0	0	33
56	0	1	0	0	1	0	0	0	1	3	4	3	9	N8	0	0	0	0	0	0	0	0	0	0	0	0	0	0	0	0	0	0	21
56	0	1	0	0	1	0	0	0	1	3	4	3	10	N8	0	0	0	0	0	0	0	0	0	0	0	0	0	0	0	0	0	0	6
56	0	1	0	0	1	0	0	0	0	2	1	4	1	N9	0	0	0	0	0	0	1	0	0	0	0	0	0	0	0	0	0	0	15
56	0	1	0	0	1	0	0	0	0	2	1	4	2	N9	0	0	0	0	0	0	0	0	0	0	0	0	0	0	0	0	0	0	15
56	0	1	0	0	1	0	0	0	0	2	1	4	3	N9	0	0	0	0	0	0	0	0	0	0	0	0	0	0	0	0	0	0	15
56	0	1	0	0	1	0	0	0	0	2	1	4	4	N9	0	0	0	0	0	0	3	0	0	0	0	0	0	0	0	0	0	0	13
56	0	1	0	0	1	0	0	0	0	2	1	4	5	N9	0	0	0	0	0	0	0	0	0	0	0	0	0	0	1	0	0	0	14
56	0	1	0	0	1	0	0	0	0	2	1	4	6	N9	0	0	0	0	0	0	1	0	0	0	0	0	0	0	0	0	0	0	10
56	0	1	0	0	1	0	0	0	0	2	1	4	7	N9	0	0	0	0	0	0	0	0	0	0	0	0	0	0	0	0	0	0	19
56	0	1	0	0	1	0	0	0	0	2	1	4	8	N9	0	0	0	0	0	0	0	0	0	0	0	0	0	0	0	0	0	0	18
56	0	1	0	0	1	0	0	0	0	2	1	4	9	N9	0	0	0	0	0	0	0	0	0	0	0	0	0	0	0	0	0	0	14
56	0	1	0	0	1	0	0	0	1	2	1	4	10	N9	0	0	0	0	0	0	1	0	0	0	0	0	0	0	0	0	0	0	10
56	0	1	0	0	1	0	0	0	1	4	5	5	1	N10	0	0	0	0	0	0	0	0	0	0	0	0	0	0	0	0	0	0	8
56	0	1	0	0	1	0	0	0	1	4	5	5	2	N10	1	0	0	0	0	0	0	0	0	0	0	0	0	0	0	0	0	0	9
56	0	1	0	0	1	0	0	0	1	4	5	5	3	N10	0	0	0	0	0	0	1	0	0	0	0	0	0	0	0	0	0	0	13
56	0	1	0	0	1	0	0	0	1	4	5	5	4	N10	0	0	0	0	0	0	0	0	0	0	0	0	0	0	1	0	0	0	2
56	0	1	0	0	1	0	0	0	1	4	5	5	5	N10	0	1	0	0	0	0	0	0	0	0	0	0	0	0	0	0	0	0	7
56	0	1	0	0	1	0	0	0	1	4	5	5	6	N10	0	0	0	0	0	0	0	0	0	0	0	0	0	0	0	0	0	0	0
56	0	1	0	0	1	0	0	0	1	4	5	5	7	N10	0	0	0	0	0	0	0	0	0	0	1	0	0	0	0	0	0	0	3
56	0	1	0	0	1	0	0	0	1	4	5	5	8	N10	0	0	0	0	0	0	1	0	0	0	0	0	0	0	0	0	0	0	5
56	0	1	0	0	1	0	0	0	1	4	5	5	9	N10	0	0	0	0	0	0	1	0	0	0	0	0	0	0	0	0	0	0	3
56	0	1	0	0	1	0	0	0	1	4	5	5	10	N10	0	0	0	0	0	0	2	0	0	0	0	0	0	0	0	0	0	0	9
56	0	1	0	0	0	1	0	0	0	1	3	1	1	I11	0	0	0	0	0	0	0	0	0	0	0	0	0	0	0	0	0	0	3
56	0	1	0	0	0	1	0	0	0	1	3	1	2	I11	0	0	0	0	0	0	4	0	0	0	0	0	0	0	0	0	0	0	18
56	0	1	0	0	0	1	0	0	0	1	3	1	3	I11	0	0	0	0	0	0	2	0	0	0	0	0	0	0	0	0	0	0	15
56	0	1	0	0	0	1	0	0	0	1	3	1	4	I11	0	0	0	0	0	0	0	0	0	0	0	0	0	0	0	0	0	0	18
56	0	1	0	0	0	1	0	0	0	1	3	1	5	I11	0	0	0	0	0	0	0	0	0	0	0	0	0	0	0	0	0	0	10
56	0	1	0	0	0	1	0	0	0	1	3	1	6	I11	0	0	0	0	0	0	2	0	0	0	0	0	0	0	0	0	0	0	18
56	0	1	0	0	0	1	0	0	0	1	3	1	7	I11	0	0	0	0	0	0	2	0	0	0	0	0	0	0	0	0	0	0	12
56	0	1	0	0	0	1	0	0	0	1	3	1	8	I11	0	1	0	0	0	0	1	0	0	0	0	0	0	0	0	0	0	0	22
56	0	1	0	0	0	1	0	0	0	1	3	1	9	I11	0	1	0	0	0	0	4	0	0	0	0	0	0	0	1	0	0	0	23
56	0	1	0	0	0	1	0	0	0	1	3	1	10	I11	0	0	0	0	0	0	0	0	0	0	0	0	0	0	1	0	0	0	25
56	0	1	0	0	0	1	0	0	0	2	4	2	1	I12	1	0	0	0	1	0	4	0	0	0	1	0	0	0	0	0	0	0	26
56	0	1	0	0	0	1	0	0	0	2	4	2	2	I12	0	0	0	0	0	0	2	0	0	0	0	0	0	0	0	0	0	0	17
56	0	1	0	0	0	1	0	0	0	2	4	2	3	I12	0	0	0	0	0	0	1	0	0	0	0	0	0	0	0	0	0	0	15
56	0	1	0	0	0	1	0	0	0	2	4	2	4	I12	0	0	0	0	0	0	5	0	0	0	0	0	0	0	0	0	0	0	21
56	0	1	0	0	0	1	0	0	0	2	4	2	5	I12	0	0	0	0	0	0	3	0	0	0	0	0	0	0	0	0	0	0	15
56	0	1	0	0	0	1	0	0	0	2	4	2	6	I12	0	0	0	0	1	0	0	0	0	0	0	0	0	0	1	0	0	0	18
56	0	1	0	0	0	1	0	0	0	2	4	2	7	I12	0	0	0	0	0	0	2	0	0	0	0	0	0	0	0	0	0	0	18
56	0	1	0	0	0	1	0	0	0	2	4	2	8	I12	0	0	0	0	0	0	0	0	0	0	0	0	0	0	0	0	0	0	15
56	0	1	0	0	0	1	0	0	0	2	4	2	9	I12	0	0	0	2	0	0	0	0	0	0	0	0	0	0	0	0	0	0	18
56	0	1	0	0	0	1	0	0	0	2	4	2	10	I12	0	0	0	0	0	0	1	0	0	0	0	0	0	0	0	0	0	0	17
56	0	1	0	0	0	1	0	0	0	3	2	3	1	I13	0	0	0	0	0	0	0	0	0	0	0	0	0	0	0	0	0	0	15
56	0	1	0	0	0	1	0	0	0	3	2	3	2	I13	0	0	0	0	0	0	0	0	0	0	0	0	0	0	0	0	0	0	4
56	0	1	0	0	0	1	0	0	0	3	2	3	3	I13	0	0	0	0	0	0	0	0	0	0	0	0	0	0	0	0	0	0	2
56	0	1	0	0	0	1	0	0	0	3	2	3	4	I13	0	1	0	0	0	0	3	0	0	0	0	0	0	0	0	0	0	0	0
56	0	1	0	0	0	1	0	0	0	3	2	3	5	I13	0	0	0	0	0	0	0	0	0	0	0	0	0	0	0	0	0	0	0
56	0	1	0	0	0	1	0	0	0	3	2	3	6	I13	0	0	0	0	0	0	0	0	0	0	0	0	0	0	0	0	0	0	3
56	0	1	0	0	0	1	0	0	0	3	2	3	7	I13	0	0	0	0	0	0	0	0	0	0	0	0	0	0	0	0	0	0	5
56	0	1	0	0	0	1	0	0	0	3	2	3	8	I13	0	0	0	0	0	0	0	0	0	0	0	0	0	0	0	0	0	0	2
56	0	1	0	0	0	1	0	0	0	3	2	3	9	I13	0	0	0	0	0	0	1	0	0	0	0	0	0	0	0	0	0	0	3
56	0	1	0	0	0	1	0	0	0	3	2	3	10	I13	0	0	0	0	0	0	0	0	0	0	0	0	0	0	0	0	0	0	2
56	0	1	0	0	0	1	0	0	0	4	5	4	1	I14	0	0	0	0	0	0	0	0	0	0	0	0	0	0	0	0	0	0	5
56	0	1	0	0	0	1	0	0	0	4	5	4	2	I14	0	0	0	0	0	0	0	0	0	0	0	0	0	0	0	0	0	0	18
56	0	1	0	0	0	1	0	0	0	4	5	4	3	I14	0	0	0	0	0	0	2	0	0	0	0	0	0	0	0	0	0	0	15
56	0	1	0	0	0	1	0	0	0	4	5	4	4	I14	0	0	0	0	0	0	0	0	0	0	0	0	0	0	0	0	0	0	14
56	0	1	0	0	0	1	0	0	0	4	5	4	5	I14	0	0	0	0	0	0	0	0	0	0	0	0	0	0	0	0	0	0	14
56	0	1	0	0	0	1	0	0	0	4	5	4	6	I14	0	1	0	0	0	0	0	0	0	0	0	0	1	0	0	0	0	0	14
56	0	1	0	0	0	1	0	0	0	4	5	4	7	I14	0	1	0	0	0	0	0	0	0	0	0	0	0	0	0	0	0	0	14
56	0	1	0	0	0	1	0	0	0	4	5	4	8	I14	0	0	0	0	0	1	0	0	0	0	0	0	0	0	0	0	0	0	10
56	0	1	0	0	0	1	0	0	0	4	5	4	9	I14	0	0	0	0	0	0	0	0	0	0	0	0	0	0	0	0	0	0	15
56	0	1	0	0	0	1	0	0	0	4	5	4	10	I14	0	0	0	0	0	0	0	0	0	0	0	0	0	0	0	0	0	0	8
56	0	1	0	0	0	1	0	0	0	4	3	5	1	I15	0	0	0	0	0	0	1	0	0	0	0	0	0	0	0	0	0	0	0
56	0	1	0	0	0	1	0	0	0	4	3	5	2	I15	0	0	0	0	0	0	0	0	0	0	0	0	0	0	0	0	0	0	4
56	0	1	0	0	0	1	0	0	0	4	3	5	3	I15	0	1	0	0	0	0	0	0	0	0	0	0	0	0	0	0	0	0	10
56	0	1	0	0	0	1	0	0	0	4	3	5	4	I15	0	2	0	0	0	0	1	0	0	0	0	0	0	0	0	0	0	0	3
56	0	1	0	0	0	1	0	0	0	4	3	5	5	I15	0	0	0	0	0	0	0	0	0	0	0	0	0	0	1	0	0	0	1
56	0	1	0	0	0	1	0	0	0	4	3	5	6	I15	0	1	0	0	0	0	0	0	0	0	0	0	0	0	0	0	0	0	2
56	0	1	0	0	0	1	0	0	0	4	3	5	7	I15	0	1	0	0	0	0	0	0	0	0	0	0	0	0	0	0	0	0	2
56	0	1	0	0	0	1	0	0	0	4	3	5	8	I15	0	0	0	0	0	0	0	0	0	0	0	0	0	0	0	0	0	0	2
56	0	1	0	0	0	1	0	0	0	4	3	5	9	I15	0	2	0	0	0	0	2	0	0	0	0	0	0	0	0	0	0	0	17
56	0	1	0	0	0	1	0	0	0	4	3	5	10	I15	0	0	0	0	0	0	1	0	0	0	0	0	0	0	0	0	0	0	0
56	0	1	0	0	0	0	1	0	1	1	2	1	1	A16	0	0	0	0	0	0	0	0	0	0	0	0	0	0	0	0	0	0	20
56	0	1	0	0	0	0	1	0	1	1	2	1	2	A16	0	0	0	0	0	0	0	0	0	0	0	0	0	0	0	0	0	0	6
56	0	1	0	0	0	0	1	0	1	1	2	1	3	A16	0	0	0	0	0	0	1	0	0	0	0	0	0	0	0	0	0	0	7
56	0	1	0	0	0	0	1	0	1	1	2	1	4	A16	1	0	0	0	0	0	1	0	0	0	0	0	0	0	0	0	0	0	9
56	0	1	0	0	0	0	1	0	1	1	2	1	5	A16	0	0	0	0	0	0	2	0	0	0	0	0	0	0	0	0	0	0	22
56	0	1	0	0	0	0	1	0	1	1	2	1	6	A16	0	0	0	0	0	0	0	0	0	0	0	0	0	0	0	0	0	0	11
56	0	1	0	0	0	0	1	0	1	1	2	1	7	A16	1	0	0	0	0	0	1	0	0	0	0	1	0	0	0	0	0	0	15
56	0	1	0	0	0	0	1	0	1	1	2	1	8	A16	1	1	0	0	0	0	0	0	0	0	0	0	0	0	0	0	0	0	11
56	0	1	0	0	0	0	1	0	1	1	2	1	9	A16	0	0	0	0	0	0	1	0	0	0	0	0	0	0	0	0	0	0	26
56	0	1	0	0	0	0	1	0	1	1	2	1	10	A16	0	0	0	0	0	0	5	0	0	0	0	0	0	0	0	0	0	0	14
56	0	1	0	0	0	0	1	0	0	2	5	2	1	A17	0	0	0	0	0	0	1	0	0	0	0	0	0	0	0	0	0	0	20
56	0	1	0	0	0	0	1	0	0	2	5	2	2	A17	0	0	0	0	0	0	0	0	0	0	0	0	0	0	0	0	0	0	18
56	0	1	0	0	0	0	1	0	0	2	5	2	3	A17	0	0	0	0	0	0	0	0	0	0	0	0	0	0	0	0	0	0	8
56	0	1	0	0	0	0	1	0	0	2	5	2	4	A17	0	0	0	0	0	0	0	0	0	0	0	0	0	0	0	0	0	0	33
56	0	1	0	0	0	0	1	0	0	2	5	2	5	A17	0	1	0	0	0	0	1	0	0	0	0	0	0	0	0	0	0	0	15
56	0	1	0	0	0	0	1	0	0	2	5	2	6	A17	0	0	0	0	0	0	0	0	0	0	0	0	0	0	0	0	0	0	16
56	0	1	0	0	0	0	1	0	0	2	5	2	7	A17	0	0	0	0	0	0	1	0	0	0	0	0	0	0	0	0	0	0	23
56	0	1	0	0	0	0	1	0	0	2	5	2	8	A17	0	0	0	0	0	0	0	0	0	0	1	0	0	0	0	0	0	0	45
56	0	1	0	0	0	0	1	0	0	2	5	2	9	A17	0	0	0	0	0	0	0	0	0	0	0	0	0	0	0	0	0	0	18
56	0	1	0	0	0	0	1	0	0	2	5	2	10	A17	0	0	0	0	0	0	0	0	0	0	0	0	0	0	0	0	0	0	40
56	0	1	0	0	0	0	1	0	0	3	3	3	1	A18	0	0	0	0	0	0	1	0	0	0	0	0	0	0	0	0	0	0	11
56	0	1	0	0	0	0	1	0	1	3	3	3	2	A18	0	0	0	0	0	0	0	0	0	0	0	0	0	0	0	0	0	0	12
56	0	1	0	0	0	0	1	0	1	3	3	3	3	A18	0	0	0	0	0	0	0	0	0	0	1	0	0	0	0	0	0	0	7
56	0	1	0	0	0	0	1	0	1	3	3	3	4	A18	0	0	0	0	0	0	0	0	0	0	0	0	0	0	0	0	0	0	11
56	0	1	0	0	0	0	1	0	1	3	3	3	5	A18	0	1	0	0	0	0	1	0	7	0	0	0	0	0	0	0	0	0	13
56	0	1	0	0	0	0	1	0	1	3	3	3	6	A18	0	0	0	0	0	0	1	0	0	0	0	0	1	0	0	0	0	0	7
56	0	1	0	0	0	0	1	0	1	3	3	3	7	A18	0	0	0	0	0	0	1	0	0	0	0	0	0	0	0	0	0	0	3
56	0	1	0	0	0	0	1	0	1	3	3	3	8	A18	0	0	0	0	0	0	0	0	0	0	0	0	0	0	0	0	0	0	14
56	0	1	0	0	0	0	1	0	1	3	3	3	9	A18	0	0	0	0	0	0	3	0	0	0	0	0	0	0	0	0	0	0	12
56	0	1	0	0	0	0	1	0	1	3	3	3	10	A18	0	1	0	0	0	0	1	0	0	0	0	0	0	0	0	0	0	0	4
56	0	1	0	0	0	0	1	0	0	3	2	4	1	A19	0	0	0	1	0	0	1	0	0	0	1	0	2	0	0	0	0	0	11
56	0	1	0	0	0	0	1	0	0	3	2	4	2	A19	0	0	0	0	0	0	1	0	0	0	0	0	0	0	0	0	0	0	19
56	0	1	0	0	0	0	1	0	0	3	2	4	3	A19	0	0	0	0	0	0	1	0	0	0	0	0	0	0	0	0	0	0	4
56	0	1	0	0	0	0	1	0	0	3	2	4	4	A19	1	0	0	0	0	0	1	0	0	0	0	0	0	0	0	0	0	0	3
56	0	1	0	0	0	0	1	0	0	3	2	4	5	A19	2	0	0	0	0	0	0	0	0	0	0	0	1	0	0	0	0	0	5
56	0	1	0	0	0	0	1	0	0	3	2	4	6	A19	0	0	0	0	0	0	1	0	0	0	1	0	0	0	0	0	0	0	5
56	0	1	0	0	0	0	1	0	0	3	2	4	7	A19	0	0	0	0	0	0	0	0	0	0	0	0	0	0	0	0	0	0	0
56	0	1	0	0	0	0	1	0	0	3	2	4	8	A19	0	0	0	0	0	0	0	0	0	0	0	0	0	0	0	0	0	0	4
56	0	1	0	0	0	0	1	0	0	3	2	4	9	A19	0	0	0	0	0	0	1	0	0	0	0	0	0	0	0	0	0	0	6
56	0	1	0	0	0	0	1	0	0	3	2	4	10	A19	0	0	0	1	0	0	1	0	0	0	0	0	0	0	0	0	0	0	4
56	0	1	0	0	0	0	1	0	0	5	4	5	1	A20	0	0	0	0	0	0	3	0	0	0	0	0	0	0	0	0	0	0	33
56	0	1	0	0	0	0	1	0	0	5	4	5	2	A20	0	0	0	0	0	0	0	0	0	0	0	0	0	0	1	0	0	0	9
56	0	1	0	0	0	0	1	0	0	5	4	5	3	A20	0	0	0	0	0	0	1	0	0	0	0	0	0	0	0	0	0	0	23
56	0	1	0	0	0	0	1	0	0	5	4	5	4	A20	0	0	0	0	0	0	11	0	0	0	0	0	0	0	0	1	0	0	24
56	0	1	0	0	0	0	1	0	0	5	4	5	5	A20	0	0	0	0	0	0	1	0	2	0	0	0	0	0	0	0	0	0	34
56	0	1	0	0	0	0	1	0	0	5	4	5	6	A20	1	0	0	0	0	0	1	0	0	0	0	0	0	0	0	0	0	0	10
56	0	1	0	0	0	0	1	0	0	5	4	5	7	A20	0	0	0	0	0	0	1	0	0	0	0	0	0	0	0	0	0	0	13
56	0	1	0	0	0	0	1	0	0	5	4	5	8	A20	4	0	0	0	0	0	0	0	0	0	0	0	0	0	0	1	0	0	12
56	0	1	0	0	0	0	1	0	0	5	4	5	9	A20	0	1	0	0	0	0	2	0	0	0	0	0	0	0	0	0	0	0	14
56	0	1	0	0	0	0	1	0	0	5	4	5	10	A20	0	0	0	0	0	0	2	0	0	0	0	0	0	0	0	0	0	0	22
56	0	1	0	0	0	0	0	1	1	1	1	1	1	B21	0	0	0	0	0	0	1	0	0	0	0	0	0	0	0	0	0	0	2
56	0	1	0	0	0	0	0	1	1	1	1	1	2	B21	0	0	0	0	0	0	2	0	0	0	0	0	0	0	0	0	0	0	0
56	0	1	0	0	0	0	0	1	1	1	1	1	3	B21	0	1	0	0	0	0	0	0	0	0	0	0	0	0	0	0	0	0	0
56	0	1	0	0	0	0	0	1	1	1	1	1	4	B21	0	0	0	0	0	0	0	0	0	0	0	0	0	0	0	0	0	0	0
56	0	1	0	0	0	0	0	1	1	1	1	1	5	B21	0	0	0	0	0	0	2	0	0	0	0	0	0	0	0	0	0	0	0
56	0	1	0	0	0	0	0	1	1	1	1	1	6	B21	0	0	0	0	0	0	1	0	0	0	0	0	0	0	0	0	0	0	5
56	0	1	0	0	0	0	0	1	1	1	1	1	7	B21	0	0	0	0	0	0	1	0	0	0	0	0	0	0	0	0	0	0	4
56	0	1	0	0	0	0	0	1	1	1	1	1	8	B21	0	0	0	0	0	0	0	0	0	0	0	0	0	0	0	0	0	0	0
56	0	1	0	0	0	0	0	1	1	1	1	1	9	B21	0	1	0	0	0	0	0	0	0	0	0	0	0	0	0	0	0	0	0
56	0	1	0	0	0	0	0	1	1	1	1	1	10	B21	0	0	0	0	0	0	0	0	0	0	0	0	0	0	0	0	0	0	2
56	0	1	0	0	0	0	0	1	1	2	2	2	1	B22	0	0	0	0	0	0	0	0	0	0	1	0	0	0	0	0	0	0	15
56	0	1	0	0	0	0	0	1	1	2	2	2	2	B22	0	0	0	0	0	0	2	0	0	0	0	0	0	0	0	0	0	0	16
56	0	1	0	0	0	0	0	1	1	2	2	2	3	B22	0	0	0	0	0	0	0	0	0	0	0	0	0	0	0	1	0	0	11
56	0	1	0	0	0	0	0	1	1	2	2	2	4	B22	0	0	0	0	0	0	1	0	0	0	0	0	0	0	0	0	0	0	9
56	0	1	0	0	0	0	0	1	1	2	2	2	5	B22	0	0	0	0	0	0	2	0	0	0	0	0	0	0	0	0	0	0	13
56	0	1	0	0	0	0	0	1	1	2	2	2	6	B22	0	1	0	0	0	0	0	0	0	0	1	0	0	0	0	0	0	0	4
56	0	1	0	0	0	0	0	1	1	2	2	2	7	B22	0	0	0	0	0	0	1	0	0	0	0	0	0	0	0	0	0	0	15
56	0	1	0	0	0	0	0	1	1	2	2	2	8	B22	0	0	0	0	0	0	2	0	0	0	0	0	0	0	0	0	0	0	7
56	0	1	0	0	0	0	0	1	1	2	2	2	9	B22	0	0	0	0	0	0	1	0	0	0	0	0	0	0	0	0	0	0	1
56	0	1	0	0	0	0	0	1	1	2	2	2	10	B22	0	0	0	0	0	0	0	0	0	0	0	0	0	0	0	0	0	0	11
56	0	1	0	0	0	0	0	1	0	3	5	3	1	B23	0	0	0	0	0	0	1	0	0	0	0	0	0	0	0	0	0	0	6
56	0	1	0	0	0	0	0	1	0	3	5	3	2	B23	0	0	0	0	0	0	1	0	0	0	0	0	1	0	0	0	0	0	2
56	0	1	0	0	0	0	0	1	0	3	5	3	3	B23	1	0	0	0	0	0	0	0	0	0	0	0	0	0	0	0	0	0	3
56	0	1	0	0	0	0	0	1	0	3	5	3	4	B23	1	0	0	0	0	0	1	0	0	0	0	0	0	0	0	0	0	0	0
56	0	1	0	0	0	0	0	1	0	3	5	3	5	B23	0	0	0	0	0	0	0	0	0	0	0	0	0	0	0	0	0	0	12
56	0	1	0	0	0	0	0	1	0	3	5	3	6	B23	0	0	0	0	0	0	1	0	0	0	0	0	0	0	0	0	0	0	5
56	0	1	0	0	0	0	0	1	0	3	5	3	7	B23	0	0	0	0	0	0	1	0	0	0	0	0	0	0	0	0	0	0	5
56	0	1	0	0	0	0	0	1	0	3	5	3	8	B23	0	0	0	0	0	0	1	0	0	0	0	0	0	0	0	0	0	0	5
56	0	1	0	0	0	0	0	1	0	3	5	3	9	B23	0	0	0	0	0	0	0	0	0	0	0	0	0	0	0	0	0	0	0
56	0	1	0	0	0	0	0	1	0	3	5	3	10	B23	0	0	0	0	0	0	0	0	0	0	0	0	0	0	0	0	0	0	6
56	0	1	0	0	0	0	0	1	1	4	4	4	1	B24	0	0	0	0	0	0	0	0	0	0	1	0	0	0	0	0	0	0	10
56	0	1	0	0	0	0	0	1	1	4	4	4	2	B24	0	2	0	0	0	0	0	0	0	0	0	0	0	0	0	1	0	0	6
56	0	1	0	0	0	0	0	1	1	4	4	4	3	B24	0	0	0	0	0	0	1	0	0	0	1	0	1	0	0	0	0	0	6
56	0	1	0	0	0	0	0	1	1	4	4	4	4	B24	1	0	0	0	0	0	2	0	0	0	0	0	0	0	0	0	0	0	9
56	0	1	0	0	0	0	0	1	1	4	4	4	5	B24	0	1	0	0	0	0	1	0	0	0	0	0	0	0	0	0	0	0	10
56	0	1	0	0	0	0	0	1	1	4	4	4	6	B24	0	0	0	0	0	1	2	0	1	0	0	0	0	0	0	1	0	0	13
56	0	1	0	0	0	0	0	1	1	4	4	4	7	B24	1	0	0	0	0	0	0	0	0	0	0	0	0	0	0	0	0	0	11
56	0	1	0	0	0	0	0	1	1	4	4	4	8	B24	0	1	0	0	0	1	0	0	0	0	0	0	0	0	0	0	0	0	7
56	0	1	0	0	0	0	0	1	1	4	4	4	9	B24	0	0	0	0	0	0	2	0	0	0	0	0	0	0	0	0	0	0	10
56	0	1	0	0	0	0	0	1	1	4	4	4	10	B24	0	0	0	0	0	1	1	0	0	0	0	0	0	0	0	1	0	0	9
56	0	1	0	0	0	0	0	1	1	2	1	5	1	B25	0	0	0	0	0	0	0	0	0	0	0	0	0	0	0	0	0	0	25
56	0	1	0	0	0	0	0	1	1	2	1	5	2	B25	0	0	0	0	0	0	0	0	0	0	0	0	0	0	0	0	0	0	17
56	0	1	0	0	0	0	0	1	1	2	1	5	3	B25	1	1	0	0	0	0	0	0	0	0	0	0	0	0	0	0	0	0	11
56	0	1	0	0	0	0	0	1	1	2	1	5	4	B25	0	0	0	0	0	0	0	0	0	0	0	0	0	0	0	0	0	0	23
56	0	1	0	0	0	0	0	1	1	2	1	5	5	B25	0	1	0	0	0	0	1	0	0	0	1	0	0	0	0	0	0	0	12
56	0	1	0	0	0	0	0	1	1	2	1	5	6	B25	0	0	0	0	0	0	0	0	0	0	0	0	0	0	0	0	0	0	14
56	0	1	0	0	0	0	0	1	1	2	1	5	7	B25	0	0	0	0	0	0	0	0	0	0	0	0	0	0	0	0	0	0	21
56	0	1	0	0	0	0	0	1	1	2	1	5	8	B25	0	0	0	0	0	0	0	0	0	0	0	0	0	0	0	0	0	0	17
56	0	1	0	0	0	0	0	1	1	2	1	5	9	B25	0	0	0	0	0	0	1	0	0	0	0	0	0	0	0	0	0	0	0
56	0	1	0	0	0	0	0	1	1	2	1	5	10	B25	1	0	0	0	0	0	0	0	0	0	0	0	0	0	0	0	0	0	7
81	0	1	0	1	0	0	0	0	0	1	4	1	1	C1	1	0	0	0	0	0	1	0	0	0	0	0	0	0	0	0	0	0	11
81	0	1	0	1	0	0	0	0	0	1	4	1	2	C1	0	0	0	0	0	0	2	0	0	0	0	0	0	0	0	0	0	0	7
81	0	1	0	1	0	0	0	0	0	1	4	1	3	C1	0	0	0	0	0	1	2	0	0	0	0	0	0	0	0	0	0	0	3
81	0	1	0	1	0	0	0	0	0	1	4	1	4	C1	0	0	0	0	0	0	2	0	0	0	0	0	0	0	0	0	0	0	9
81	0	1	0	1	0	0	0	0	0	1	4	1	5	C1	2	1	0	0	0	0	2	0	0	0	0	0	0	0	0	0	0	0	5
81	0	1	0	1	0	0	0	0	0	1	4	1	6	C1	0	0	0	0	0	1	4	0	0	0	0	0	0	0	0	0	0	0	5
81	0	1	0	1	0	0	0	0	0	1	4	1	7	C1	0	1	0	0	0	0	1	0	0	0	0	0	0	0	0	0	0	0	2
81	0	1	0	1	0	0	0	0	0	1	4	1	8	C1	0	0	0	0	0	0	5	0	0	0	0	0	0	0	0	0	0	0	7
81	0	1	0	1	0	0	0	0	0	1	4	1	9	C1	0	0	0	0	0	0	1	0	0	0	0	0	0	0	0	0	0	0	3
81	0	1	0	1	0	0	0	0	0	1	4	1	10	C1	0	0	0	0	0	0	1	0	0	0	0	0	0	0	0	0	0	0	1
81	0	1	0	1	0	0	0	0	0	2	3	2	1	C2	0	0	0	0	0	0	1	0	0	0	0	0	0	0	0	0	0	0	13
81	0	1	0	1	0	0	0	0	0	2	3	2	2	C2	1	0	0	0	0	0	8	0	0	0	0	0	0	0	0	0	0	0	10
81	0	1	0	1	0	0	0	0	0	2	3	2	3	C2	0	0	0	0	0	0	1	0	0	0	0	0	0	0	0	0	0	0	14
81	0	1	0	1	0	0	0	0	0	2	3	2	4	C2	2	0	0	0	0	0	1	0	0	0	0	0	0	0	0	0	0	0	4
81	0	1	0	1	0	0	0	0	0	2	3	2	5	C2	0	0	0	0	0	0	1	0	0	0	0	0	0	0	0	0	0	0	5
81	0	1	0	1	0	0	0	0	0	2	3	2	6	C2	0	0	0	0	0	0	1	0	0	0	0	0	0	0	0	0	0	0	9
81	0	1	0	1	0	0	0	0	0	2	3	2	7	C2	0	0	0	0	0	0	0	0	0	0	0	0	0	0	0	0	0	0	11
81	0	1	0	1	0	0	0	0	0	2	3	2	8	C2	1	0	0	0	0	0	0	0	0	0	0	0	1	0	0	0	0	0	4
81	0	1	0	1	0	0	0	0	0	2	3	2	9	C2	0	0	0	0	0	0	0	0	0	0	0	0	0	0	0	0	0	0	8
81	0	1	0	1	0	0	0	0	0	2	3	2	10	C2	0	0	0	0	0	0	1	0	0	0	0	0	1	0	0	0	0	0	11
81	0	1	0	1	0	0	0	0	0	2	1	3	1	C3	1	0	0	0	0	1	3	0	0	0	0	0	0	0	0	0	0	0	9
81	0	1	0	1	0	0	0	0	0	2	1	3	2	C3	3	0	0	0	1	0	3	0	0	0	0	0	0	0	0	0	0	0	8
81	0	1	0	1	0	0	0	0	0	2	1	3	3	C3	2	0	0	0	0	0	0	0	0	0	0	0	0	0	0	0	0	0	3
81	0	1	0	1	0	0	0	0	0	2	1	3	4	C3	2	0	0	0	0	1	5	0	0	0	0	0	0	0	0	0	0	0	3
81	0	1	0	1	0	0	0	0	0	2	1	3	5	C3	1	0	0	0	0	0	5	0	0	0	0	0	0	0	0	0	0	0	1
81	0	1	0	1	0	0	0	0	0	2	1	3	6	C3	1	0	0	0	1	0	3	0	0	0	0	0	0	0	0	0	0	0	0
81	0	1	0	1	0	0	0	0	0	2	1	3	7	C3	2	0	0	0	0	0	4	0	0	0	0	0	0	0	0	0	0	0	5
81	0	1	0	1	0	0	0	0	0	2	1	3	8	C3	0	0	0	0	0	0	1	0	0	0	0	0	0	0	0	0	0	0	5
81	0	1	0	1	0	0	0	0	0	2	1	3	9	C3	1	0	0	0	0	0	1	0	0	0	0	0	0	0	0	0	0	0	4
81	0	1	0	1	0	0	0	0	0	2	1	3	10	C3	0	0	0	0	0	0	3	0	0	0	0	0	0	0	0	0	0	0	5
81	0	1	0	1	0	0	0	0	0	4	3	4	1	C4	1	0	0	0	0	0	3	0	0	0	0	0	0	0	0	0	0	0	6
81	0	1	0	1	0	0	0	0	0	4	3	4	2	C4	0	1	0	0	0	0	1	0	0	0	0	0	1	0	0	0	0	0	3
81	0	1	0	1	0	0	0	0	0	4	3	4	3	C4	1	0	0	0	0	0	4	0	0	0	0	0	0	0	0	0	0	0	4
81	0	1	0	1	0	0	0	0	0	4	3	4	4	C4	2	0	0	0	0	2	4	0	0	0	0	0	0	0	0	0	0	0	9
81	0	1	0	1	0	0	0	0	0	4	3	4	5	C4	1	0	0	0	1	0	6	0	0	0	0	0	0	0	0	0	0	0	14
81	0	1	0	1	0	0	0	0	0	4	3	4	6	C4	0	0	0	0	0	0	0	0	0	0	0	0	0	0	0	0	0	0	13
81	0	1	0	1	0	0	0	0	0	4	3	4	7	C4	0	0	0	0	0	1	3	0	0	0	0	0	0	0	0	0	0	0	9
81	0	1	0	1	0	0	0	0	0	4	3	4	8	C4	0	0	0	0	0	0	2	0	0	0	0	0	0	0	0	0	0	0	6
81	0	1	0	1	0	0	0	0	0	4	3	4	9	C4	0	0	0	0	0	0	0	0	0	0	0	0	0	0	0	0	0	1	4
81	0	1	0	1	0	0	0	0	0	4	3	4	10	C4	1	0	0	0	0	0	0	0	0	0	0	0	0	0	0	0	0	1	14
81	0	1	0	1	0	0	0	0	0	3	2	5	1	C5	0	0	0	0	0	0	1	0	0	0	0	0	0	0	0	0	0	0	3
81	0	1	0	1	0	0	0	0	0	3	2	5	2	C5	0	0	0	0	0	1	1	0	0	0	0	0	0	0	0	0	0	0	7
81	0	1	0	1	0	0	0	0	0	3	2	5	3	C5	0	0	0	0	0	0	2	0	0	0	0	0	0	0	0	0	0	0	9
81	0	1	0	1	0	0	0	0	0	3	2	5	4	C5	0	0	0	0	0	0	0	0	0	0	0	0	0	0	0	0	0	0	9
81	0	1	0	1	0	0	0	0	0	3	2	5	5	C5	0	0	0	0	0	1	0	0	0	0	0	0	0	0	0	0	0	0	10
81	0	1	0	1	0	0	0	0	0	3	2	5	6	C5	0	0	0	0	0	0	0	0	0	0	0	0	0	0	0	0	0	0	0
81	0	1	0	1	0	0	0	0	0	3	2	5	7	C5	2	0	0	0	0	0	2	0	0	0	0	0	0	0	0	0	0	0	9
81	0	1	0	1	0	0	0	0	0	3	2	5	8	C5	0	1	0	0	0	0	5	0	0	0	0	0	0	0	0	0	0	0	3
81	0	1	0	1	0	0	0	0	0	3	2	5	9	C5	1	0	0	0	0	0	0	0	0	0	0	0	0	0	0	0	0	0	11
81	0	1	0	1	0	0	0	0	0	3	2	5	10	C5	1	0	0	0	0	1	1	0	0	0	0	0	0	0	0	0	0	0	6
81	0	1	0	0	1	0	0	0	0	1	5	1	1	N6	1	0	0	0	0	0	1	0	0	0	0	0	1	0	0	0	0	0	8
81	0	1	0	0	1	0	0	0	0	1	5	1	2	N6	1	0	0	0	0	0	0	0	0	0	0	0	0	0	0	0	0	0	11
81	0	1	0	0	1	0	0	0	0	1	5	1	3	N6	0	0	0	0	0	0	0	0	0	0	0	0	1	0	0	0	0	1	9
81	0	1	0	0	1	0	0	0	0	1	5	1	4	N6	1	1	0	0	0	0	0	0	0	0	0	0	1	0	0	0	0	0	12
81	0	1	0	0	1	0	0	0	0	1	5	1	5	N6	1	0	0	0	0	0	0	0	0	0	0	0	0	0	0	0	0	0	9
81	0	1	0	0	1	0	0	0	0	1	5	1	6	N6	0	0	0	0	0	0	0	0	0	0	0	0	0	0	0	0	0	0	0
81	0	1	0	0	1	0	0	0	0	1	5	1	7	N6	0	0	0	0	2	0	2	0	0	0	0	0	1	0	0	0	0	0	11
81	0	1	0	0	1	0	0	0	0	1	5	1	8	N6	3	0	0	0	0	0	1	0	0	0	0	0	0	0	0	0	0	0	8
81	0	1	0	0	1	0	0	0	0	1	5	1	9	N6	0	0	0	0	0	0	1	0	0	0	0	0	0	0	0	0	0	0	7
81	0	1	0	0	1	0	0	0	0	1	5	1	10	N6	1	0	0	0	0	0	1	0	0	0	0	0	0	0	0	0	0	0	7
81	0	1	0	0	1	0	0	0	0	2	1	2	1	N7	1	0	0	0	0	0	0	0	0	0	0	0	0	0	0	0	0	0	7
81	0	1	0	0	1	0	0	0	0	2	1	2	2	N7	0	0	0	0	0	0	1	0	0	0	0	0	0	0	0	0	0	0	7
81	0	1	0	0	1	0	0	0	0	2	1	2	3	N7	0	0	0	0	0	0	0	0	0	0	0	0	0	0	0	0	0	0	4
81	0	1	0	0	1	0	0	0	0	2	1	2	4	N7	0	0	0	0	0	0	0	0	0	0	0	0	0	0	0	0	0	0	5
81	0	1	0	0	1	0	0	0	0	2	1	2	5	N7	0	0	0	0	0	0	1	0	0	0	0	0	0	0	0	0	0	0	2
81	0	1	0	0	1	0	0	0	0	2	1	2	6	N7	0	0	0	0	0	0	0	0	0	0	0	0	0	0	0	0	0	0	4
81	0	1	0	0	1	0	0	0	0	2	1	2	7	N7	0	0	0	0	0	0	2	0	0	0	0	0	0	0	0	0	0	0	17
81	0	1	0	0	1	0	0	0	0	2	1	2	8	N7	1	0	0	0	0	0	2	0	0	0	0	0	0	0	0	0	0	0	13
81	0	1	0	0	1	0	0	0	0	2	1	2	9	N7	2	0	0	0	0	0	1	0	0	0	0	0	0	0	0	0	0	0	15
81	0	1	0	0	1	0	0	0	0	2	1	2	10	N7	0	0	0	0	0	1	0	0	0	0	0	0	1	0	0	0	0	0	17
81	0	1	0	0	1	0	0	0	1	3	4	3	1	N8	3	0	0	0	0	1	0	0	0	0	0	0	0	0	0	0	0	0	3
81	0	1	0	0	1	0	0	0	1	3	4	3	2	N8	1	0	0	0	0	0	1	0	0	0	0	0	0	0	0	0	0	0	5
81	0	1	0	0	1	0	0	0	1	3	4	3	3	N8	0	0	0	1	0	0	1	0	0	0	0	0	0	0	0	0	0	0	8
81	0	1	0	0	1	0	0	0	1	3	4	3	4	N8	1	0	0	0	0	0	1	0	0	0	0	0	0	0	0	0	0	0	8
81	0	1	0	0	1	0	0	0	1	3	4	3	5	N8	0	0	0	0	0	0	1	0	0	0	0	0	0	0	0	0	0	0	7
81	0	1	0	0	1	0	0	0	1	3	4	3	6	N8	3	0	0	0	0	0	1	0	0	0	0	0	0	0	0	0	0	0	7
81	0	1	0	0	1	0	0	0	1	3	4	3	7	N8	3	0	0	0	0	0	2	0	0	0	0	0	0	0	0	0	0	0	8
81	0	1	0	0	1	0	0	0	1	3	4	3	8	N8	1	0	0	0	0	1	1	0	0	0	0	0	0	0	0	0	0	0	6
81	0	1	0	0	1	0	0	0	1	3	4	3	9	N8	0	0	0	0	0	1	1	0	0	0	0	0	0	0	0	0	0	0	5
81	0	1	0	0	1	0	0	0	1	3	4	3	10	N8	0	0	0	0	0	1	1	0	0	0	0	0	0	0	0	0	0	0	9
81	0	1	0	0	1	0	0	0	0	2	1	4	1	N9	0	0	0	0	0	0	1	0	0	0	0	0	0	0	0	0	0	0	9
81	0	1	0	0	1	0	0	0	0	2	1	4	2	N9	0	0	0	0	0	0	3	0	0	0	0	0	0	0	0	0	0	0	13
81	0	1	0	0	1	0	0	0	0	2	1	4	3	N9	0	1	0	0	0	0	0	0	0	0	0	0	0	0	0	0	0	0	15
81	0	1	0	0	1	0	0	0	0	2	1	4	4	N9	0	0	0	0	0	0	1	0	0	0	0	0	0	0	0	0	0	0	15
81	0	1	0	0	1	0	0	0	0	2	1	4	5	N9	1	0	0	0	0	1	0	0	0	0	0	0	0	0	0	0	0	0	0
81	0	1	0	0	1	0	0	0	0	2	1	4	6	N9	0	0	0	0	0	0	2	0	0	0	0	0	0	0	0	0	0	0	11
81	0	1	0	0	1	0	0	0	0	2	1	4	7	N9	0	0	0	0	0	0	1	0	0	0	0	0	0	0	0	0	0	0	14
81	0	1	0	0	1	0	0	0	0	2	1	4	8	N9	0	0	0	0	0	1	0	0	0	0	0	0	0	0	0	0	0	0	7
81	0	1	0	0	1	0	0	0	0	2	1	4	9	N9	3	1	0	0	0	0	0	0	0	0	0	0	0	0	0	0	0	0	5
81	0	1	0	0	1	0	0	0	1	2	1	4	10	N9	0	0	0	0	0	0	1	0	0	0	0	0	0	0	0	0	0	0	7
81	0	1	0	0	1	0	0	0	1	4	5	5	1	N10	0	0	0	0	0	0	0	0	0	0	0	0	0	0	0	0	0	0	16
81	0	1	0	0	1	0	0	0	1	4	5	5	2	N10	1	0	0	0	0	0	1	0	0	0	0	0	1	0	0	0	0	0	5
81	0	1	0	0	1	0	0	0	1	4	5	5	3	N10	3	0	0	0	0	0	4	0	0	0	0	0	0	0	0	0	0	0	14
81	0	1	0	0	1	0	0	0	1	4	5	5	4	N10	0	0	0	0	0	0	5	0	0	0	0	0	0	0	0	1	0	0	10
81	0	1	0	0	1	0	0	0	1	4	5	5	5	N10	1	0	0	0	0	0	1	0	0	0	0	0	0	0	0	0	0	0	16
81	0	1	0	0	1	0	0	0	1	4	5	5	6	N10	2	0	0	0	0	0	2	0	0	0	0	0	0	0	0	0	0	0	8
81	0	1	0	0	1	0	0	0	1	4	5	5	7	N10	0	0	0	0	0	0	5	0	0	0	0	0	0	0	0	0	0	0	12
81	0	1	0	0	1	0	0	0	1	4	5	5	8	N10	0	0	0	0	0	0	0	0	0	0	0	0	0	0	0	0	0	0	15
81	0	1	0	0	1	0	0	0	1	4	5	5	9	N10	0	0	0	0	0	0	1	0	0	0	0	0	0	0	0	0	0	0	18
81	0	1	0	0	1	0	0	0	1	4	5	5	10	N10	1	0	0	0	0	0	5	0	0	0	0	0	0	0	0	0	0	0	5
81	0	1	0	0	0	1	0	0	0	1	3	1	1	I11	0	0	0	0	0	0	3	0	0	0	0	0	0	0	0	0	0	0	15
81	0	1	0	0	0	1	0	0	0	1	3	1	2	I11	1	0	0	0	0	1	4	0	0	0	0	0	0	0	0	0	0	0	14
81	0	1	0	0	0	1	0	0	0	1	3	1	3	I11	1	0	0	0	1	0	1	0	0	0	0	0	0	0	0	0	0	0	13
81	0	1	0	0	0	1	0	0	0	1	3	1	4	I11	0	0	0	0	0	0	6	0	0	0	0	0	0	0	0	0	0	0	17
81	0	1	0	0	0	1	0	0	0	1	3	1	5	I11	1	0	0	0	0	0	5	0	0	0	0	0	0	0	0	0	0	0	14
81	0	1	0	0	0	1	0	0	0	1	3	1	6	I11	0	0	0	0	1	0	0	0	0	0	0	0	0	0	0	0	0	0	3
81	0	1	0	0	0	1	0	0	0	1	3	1	7	I11	0	0	0	0	1	0	0	0	0	0	0	0	0	0	1	0	0	0	15
81	0	1	0	0	0	1	0	0	0	1	3	1	8	I11	0	1	0	0	0	1	2	0	0	0	0	0	0	0	0	0	0	0	23
81	0	1	0	0	0	1	0	0	0	1	3	1	9	I11	0	0	0	0	0	0	1	0	0	0	0	0	0	0	1	0	0	0	6
81	0	1	0	0	0	1	0	0	0	1	3	1	10	I11	0	0	0	0	1	1	5	0	0	0	0	0	0	0	0	0	0	0	10
81	0	1	0	0	0	1	0	0	0	2	4	2	1	I12	0	0	0	0	0	0	0	0	0	0	0	0	0	0	0	0	0	0	1
81	0	1	0	0	0	1	0	0	0	2	4	2	2	I12	0	0	0	0	0	0	3	0	0	0	0	0	0	0	0	0	0	0	1
81	0	1	0	0	0	1	0	0	0	2	4	2	3	I12	0	0	0	0	0	0	2	0	0	0	0	0	0	0	0	0	0	0	1
81	0	1	0	0	0	1	0	0	0	2	4	2	4	I12	0	0	0	0	0	0	1	0	0	0	0	0	0	0	0	0	0	0	3
81	0	1	0	0	0	1	0	0	0	2	4	2	5	I12	0	0	0	0	1	1	1	0	0	0	0	0	0	0	0	0	0	0	3
81	0	1	0	0	0	1	0	0	0	2	4	2	6	I12	0	1	0	0	0	0	2	0	0	0	0	0	0	0	0	0	0	0	6
81	0	1	0	0	0	1	0	0	0	2	4	2	7	I12	0	0	0	0	0	0	3	0	0	0	0	0	0	0	0	0	0	0	9
81	0	1	0	0	0	1	0	0	0	2	4	2	8	I12	0	0	0	0	0	0	1	0	0	0	0	0	0	0	0	0	0	0	2
81	0	1	0	0	0	1	0	0	0	2	4	2	9	I12	0	0	0	0	0	0	2	0	0	0	0	0	0	0	0	0	0	0	2
81	0	1	0	0	0	1	0	0	0	2	4	2	10	I12	0	0	0	0	0	0	1	0	0	0	0	0	0	0	0	0	0	0	5
81	0	1	0	0	0	1	0	0	0	3	2	3	1	I13	0	0	0	0	0	0	3	0	0	0	0	0	0	0	1	0	0	0	7
81	0	1	0	0	0	1	0	0	0	3	2	3	2	I13	0	0	0	0	0	0	1	0	0	0	0	0	0	0	0	0	0	0	8
81	0	1	0	0	0	1	0	0	0	3	2	3	3	I13	0	0	0	0	0	0	4	0	0	0	0	0	1	0	0	0	0	0	3
81	0	1	0	0	0	1	0	0	0	3	2	3	4	I13	0	0	0	0	0	0	2	0	0	0	0	0	0	0	0	0	0	0	9
81	0	1	0	0	0	1	0	0	0	3	2	3	5	I13	1	0	0	0	0	0	2	0	0	0	0	0	0	0	0	0	0	0	0
81	0	1	0	0	0	1	0	0	0	3	2	3	6	I13	0	0	0	0	0	0	1	0	0	0	0	0	0	0	0	0	0	0	2
81	0	1	0	0	0	1	0	0	0	3	2	3	7	I13	0	0	0	0	0	0	0	0	0	0	0	0	0	0	0	0	0	0	12
81	0	1	0	0	0	1	0	0	0	3	2	3	8	I13	0	0	0	0	0	0	0	0	0	0	0	0	0	0	0	0	0	0	9
81	0	1	0	0	0	1	0	0	0	3	2	3	9	I13	0	0	0	0	0	0	1	0	0	0	0	0	0	0	0	0	0	0	12
81	0	1	0	0	0	1	0	0	0	3	2	3	10	I13	0	0	0	0	0	0	0	0	0	0	0	0	0	0	0	0	0	0	12
81	0	1	0	0	0	1	0	0	0	4	5	4	1	I14	0	0	0	0	0	0	1	0	0	0	0	0	0	0	0	0	0	0	10
81	0	1	0	0	0	1	0	0	0	4	5	4	2	I14	1	0	0	0	0	0	0	0	0	0	0	0	0	0	0	0	0	0	9
81	0	1	0	0	0	1	0	0	0	4	5	4	3	I14	1	0	0	0	0	4	1	0	0	0	0	0	0	0	0	0	0	0	5
81	0	1	0	0	0	1	0	0	0	4	5	4	4	I14	1	0	0	0	0	0	4	0	0	0	0	0	0	0	0	0	0	0	6
81	0	1	0	0	0	1	0	0	0	4	5	4	5	I14	1	0	0	0	0	0	0	0	0	0	0	0	0	0	0	0	0	0	5
81	0	1	0	0	0	1	0	0	0	4	5	4	6	I14	0	0	0	0	0	0	2	0	0	0	0	0	0	0	0	0	0	0	7
81	0	1	0	0	0	1	0	0	0	4	5	4	7	I14	0	0	0	0	0	0	4	0	0	0	0	0	0	0	0	0	0	0	9
81	0	1	0	0	0	1	0	0	0	4	5	4	8	I14	1	0	0	0	0	1	3	0	0	0	0	0	0	0	0	0	0	0	5
81	0	1	0	0	0	1	0	0	0	4	5	4	9	I14	0	0	0	0	0	0	0	0	0	0	0	0	0	0	0	0	0	0	8
81	0	1	0	0	0	1	0	0	0	4	5	4	10	I14	2	0	0	0	0	0	3	0	0	0	0	0	0	0	0	0	0	0	6
81	0	1	0	0	0	1	0	0	0	4	3	5	1	I15	0	0	0	0	0	0	3	0	0	0	0	0	0	0	0	0	0	0	2
81	0	1	0	0	0	1	0	0	0	4	3	5	2	I15	0	0	0	0	0	2	2	0	0	0	0	0	0	0	0	0	0	0	7
81	0	1	0	0	0	1	0	0	0	4	3	5	3	I15	0	0	0	0	0	1	2	0	0	0	0	0	0	0	0	0	0	0	7
81	0	1	0	0	0	1	0	0	0	4	3	5	4	I15	1	0	0	0	0	0	2	0	0	0	0	0	0	0	1	0	0	1	10
81	0	1	0	0	0	1	0	0	0	4	3	5	5	I15	1	0	0	0	0	0	1	0	0	0	0	0	0	0	0	0	0	0	4
81	0	1	0	0	0	1	0	0	0	4	3	5	6	I15	0	0	0	0	0	0	6	0	0	0	0	0	0	0	0	0	0	0	14
81	0	1	0	0	0	1	0	0	0	4	3	5	7	I15	2	0	0	0	0	1	0	0	0	0	0	0	0	0	0	0	0	0	8
81	0	1	0	0	0	1	0	0	0	4	3	5	8	I15	0	0	0	0	0	0	2	0	0	0	0	0	0	0	0	0	0	0	8
81	0	1	0	0	0	1	0	0	0	4	3	5	9	I15	0	0	0	0	0	3	4	0	0	0	0	0	0	0	0	1	0	1	10
81	0	1	0	0	0	1	0	0	0	4	3	5	10	I15	0	0	0	0	0	1	0	0	0	0	0	0	0	0	0	0	0	0	10
81	0	1	0	0	0	0	1	0	1	1	2	1	1	A16	0	0	0	0	0	0	3	0	0	0	0	0	0	0	0	0	0	0	4
81	0	1	0	0	0	0	1	0	1	1	2	1	2	A16	0	0	0	0	0	0	1	0	0	0	0	0	1	0	0	0	0	0	11
81	0	1	0	0	0	0	1	0	1	1	2	1	3	A16	0	0	0	0	1	0	3	0	0	0	0	0	0	0	0	0	0	0	1
81	0	1	0	0	0	0	1	0	1	1	2	1	4	A16	0	0	0	0	0	0	2	0	0	0	0	0	0	0	0	0	0	0	4
81	0	1	0	0	0	0	1	0	1	1	2	1	5	A16	0	0	0	0	0	0	0	0	0	0	0	0	1	0	0	0	0	0	8
81	0	1	0	0	0	0	1	0	1	1	2	1	6	A16	0	0	0	0	0	0	1	0	0	0	0	0	0	0	0	0	0	0	6
81	0	1	0	0	0	0	1	0	1	1	2	1	7	A16	0	0	0	0	0	0	3	0	0	0	0	0	0	0	0	0	0	0	24
81	0	1	0	0	0	0	1	0	1	1	2	1	8	A16	0	0	0	0	0	0	1	0	0	0	0	0	0	0	0	0	0	0	6
81	0	1	0	0	0	0	1	0	1	1	2	1	9	A16	0	0	0	0	0	0	0	0	0	0	0	0	0	0	0	0	0	0	7
81	0	1	0	0	0	0	1	0	1	1	2	1	10	A16	0	0	0	0	0	0	7	0	0	0	0	0	0	0	0	0	0	0	8
81	0	1	0	0	0	0	1	0	0	2	5	2	1	A17	0	1	0	0	0	0	2	0	0	0	0	0	0	0	0	0	0	0	11
81	0	1	0	0	0	0	1	0	0	2	5	2	2	A17	2	0	0	0	0	0	1	0	0	0	0	0	0	0	0	0	0	0	13
81	0	1	0	0	0	0	1	0	0	2	5	2	3	A17	0	0	0	0	0	0	0	0	0	0	0	0	0	0	0	0	0	0	14
81	0	1	0	0	0	0	1	0	0	2	5	2	4	A17	1	0	0	0	0	0	2	0	0	0	0	0	0	0	0	0	0	0	8
81	0	1	0	0	0	0	1	0	0	2	5	2	5	A17	0	0	0	0	0	0	2	0	0	0	0	0	0	0	0	0	0	0	7
81	0	1	0	0	0	0	1	0	0	2	5	2	6	A17	0	0	0	0	0	0	3	0	0	0	0	0	1	0	0	0	0	0	12
81	0	1	0	0	0	0	1	0	0	2	5	2	7	A17	2	0	0	0	0	0	5	0	0	0	0	0	2	0	0	0	0	1	10
81	0	1	0	0	0	0	1	0	0	2	5	2	8	A17	1	0	0	0	0	0	4	0	0	0	0	0	0	0	0	0	0	0	9
81	0	1	0	0	0	0	1	0	0	2	5	2	9	A17	1	0	0	0	0	0	4	0	0	0	0	0	1	0	0	0	0	2	13
81	0	1	0	0	0	0	1	0	0	2	5	2	10	A17	0	1	0	0	0	0	4	0	0	0	0	0	1	0	0	0	0	0	18
81	0	1	0	0	0	0	1	0	0	3	3	3	1	A18	0	0	0	0	0	0	4	0	0	0	0	0	0	0	0	0	0	0	10
81	0	1	0	0	0	0	1	0	1	3	3	3	2	A18	0	0	0	0	0	0	1	0	0	0	0	0	0	0	0	0	0	0	10
81	0	1	0	0	0	0	1	0	1	3	3	3	3	A18	0	0	0	0	0	0	5	0	0	0	0	0	0	0	0	0	0	0	5
81	0	1	0	0	0	0	1	0	1	3	3	3	4	A18	0	0	0	0	0	1	1	0	0	0	0	0	0	0	0	0	0	0	4
81	0	1	0	0	0	0	1	0	1	3	3	3	5	A18	0	0	0	0	0	0	5	0	0	0	0	0	0	0	0	0	0	0	0
81	0	1	0	0	0	0	1	0	1	3	3	3	6	A18	1	0	0	0	0	1	0	0	0	0	0	0	0	0	0	0	0	0	8
81	0	1	0	0	0	0	1	0	1	3	3	3	7	A18	1	0	0	0	0	0	1	0	0	0	0	0	0	0	0	0	0	0	8
81	0	1	0	0	0	0	1	0	1	3	3	3	8	A18	0	0	0	0	0	0	0	0	0	0	0	0	0	0	0	0	0	0	8
81	0	1	0	0	0	0	1	0	1	3	3	3	9	A18	1	0	0	0	1	1	4	0	0	0	0	0	0	0	0	0	0	0	7
81	0	1	0	0	0	0	1	0	1	3	3	3	10	A18	0	0	0	0	0	0	1	0	0	0	0	0	0	0	0	0	0	0	8
81	0	1	0	0	0	0	1	0	0	3	2	4	1	A19	0	0	0	0	0	0	2	0	0	0	0	0	0	0	0	0	0	0	2
81	0	1	0	0	0	0	1	0	0	3	2	4	2	A19	0	0	0	0	0	1	0	0	0	0	0	0	0	0	0	0	0	0	3
81	0	1	0	0	0	0	1	0	0	3	2	4	3	A19	0	0	0	0	0	0	0	0	0	0	0	0	0	0	0	0	0	0	3
81	0	1	0	0	0	0	1	0	0	3	2	4	4	A19	0	0	0	0	0	0	2	0	0	0	0	0	0	0	0	0	0	0	5
81	0	1	0	0	0	0	1	0	0	3	2	4	5	A19	0	0	0	0	0	0	1	0	0	0	0	0	0	0	0	0	0	0	0
81	0	1	0	0	0	0	1	0	0	3	2	4	6	A19	1	0	0	0	0	0	2	0	0	0	0	0	0	0	0	0	0	0	0
81	0	1	0	0	0	0	1	0	0	3	2	4	7	A19	0	0	0	0	0	1	1	1	0	0	0	0	0	0	0	0	0	0	1
81	0	1	0	0	0	0	1	0	0	3	2	4	8	A19	0	0	0	0	0	0	1	0	0	0	0	0	0	0	0	0	0	0	3
81	0	1	0	0	0	0	1	0	0	3	2	4	9	A19	0	0	0	0	0	1	2	0	0	0	0	0	0	0	0	0	0	0	4
81	0	1	0	0	0	0	1	0	0	3	2	4	10	A19	0	0	0	0	0	0	0	0	0	0	0	0	0	0	0	0	0	0	3
81	0	1	0	0	0	0	1	0	0	5	4	5	1	A20	0	0	0	0	0	0	1	0	0	0	0	0	0	0	0	0	0	0	5
81	0	1	0	0	0	0	1	0	0	5	4	5	2	A20	0	0	0	0	0	0	2	0	0	0	0	0	0	0	0	0	0	0	11
81	0	1	0	0	0	0	1	0	0	5	4	5	3	A20	0	0	0	0	0	0	0	0	0	0	0	0	0	0	0	0	0	0	7
81	0	1	0	0	0	0	1	0	0	5	4	5	4	A20	2	0	0	0	0	0	0	0	0	0	0	0	0	0	0	0	0	0	17
81	0	1	0	0	0	0	1	0	0	5	4	5	5	A20	1	0	0	0	0	0	1	0	0	0	0	0	0	0	0	0	0	0	4
81	0	1	0	0	0	0	1	0	0	5	4	5	6	A20	0	0	0	0	0	0	4	0	0	0	0	0	0	0	0	0	0	0	15
81	0	1	0	0	0	0	1	0	0	5	4	5	7	A20	1	0	0	0	0	0	3	0	0	0	0	0	0	0	0	0	0	0	16
81	0	1	0	0	0	0	1	0	0	5	4	5	8	A20	1	0	0	0	0	0	2	0	0	0	0	0	1	0	0	0	0	0	19
81	0	1	0	0	0	0	1	0	0	5	4	5	9	A20	0	1	0	0	0	0	2	0	0	0	0	0	0	0	0	0	0	0	8
81	0	1	0	0	0	0	1	0	0	5	4	5	10	A20	1	0	0	0	0	0	3	0	0	0	0	0	0	0	0	0	0	0	13
81	0	1	0	0	0	0	0	1	1	1	1	1	1	B21	0	0	0	0	0	0	0	0	0	0	0	0	0	0	0	0	0	0	8
81	0	1	0	0	0	0	0	1	1	1	1	1	2	B21	0	0	0	0	0	0	2	0	0	0	0	0	0	0	0	0	0	0	0
81	0	1	0	0	0	0	0	1	1	1	1	1	3	B21	0	0	0	0	0	0	1	0	0	0	0	0	0	0	0	0	0	0	8
81	0	1	0	0	0	0	0	1	1	1	1	1	4	B21	0	0	0	0	0	0	1	0	0	0	0	0	0	0	0	0	0	0	3
81	0	1	0	0	0	0	0	1	1	1	1	1	5	B21	0	0	0	0	0	0	0	0	0	0	0	0	0	0	0	0	0	0	7
81	0	1	0	0	0	0	0	1	1	1	1	1	6	B21	0	0	0	0	0	1	1	0	0	0	0	0	0	0	0	0	0	0	1
81	0	1	0	0	0	0	0	1	1	1	1	1	7	B21	0	0	0	0	0	0	1	0	0	0	0	0	0	0	1	0	0	0	0
81	0	1	0	0	0	0	0	1	1	1	1	1	8	B21	0	0	0	0	0	0	0	0	0	0	0	0	0	0	0	0	0	0	12
81	0	1	0	0	0	0	0	1	1	1	1	1	9	B21	0	0	0	0	0	0	2	0	0	0	0	0	0	0	0	0	0	0	8
81	0	1	0	0	0	0	0	1	1	1	1	1	10	B21	0	0	0	0	0	0	2	0	0	0	0	0	0	0	0	0	0	0	7
81	0	1	0	0	0	0	0	1	1	2	2	2	1	B22	0	0	0	0	0	0	0	0	0	0	0	0	0	0	0	0	0	0	4
81	0	1	0	0	0	0	0	1	1	2	2	2	2	B22	0	0	0	0	0	0	2	0	0	0	0	0	0	0	0	0	0	0	5
81	0	1	0	0	0	0	0	1	1	2	2	2	3	B22	0	0	0	0	0	0	2	0	0	0	0	0	0	0	0	0	0	0	15
81	0	1	0	0	0	0	0	1	1	2	2	2	4	B22	0	0	0	0	0	0	2	0	0	0	0	0	0	0	0	0	0	0	14
81	0	1	0	0	0	0	0	1	1	2	2	2	5	B22	0	0	0	0	0	0	0	0	0	0	0	0	0	0	0	0	0	0	4
81	0	1	0	0	0	0	0	1	1	2	2	2	6	B22	0	0	0	0	0	0	1	0	0	0	0	0	0	0	0	0	0	0	3
81	0	1	0	0	0	0	0	1	1	2	2	2	7	B22	0	0	0	0	0	0	0	0	0	0	0	0	0	0	0	0	0	0	3
81	0	1	0	0	0	0	0	1	1	2	2	2	8	B22	0	0	0	0	0	0	0	0	0	0	0	0	0	0	0	0	0	0	10
81	0	1	0	0	0	0	0	1	1	2	2	2	9	B22	0	0	0	0	0	0	0	0	0	0	0	0	0	0	0	0	0	0	6
81	0	1	0	0	0	0	0	1	1	2	2	2	10	B22	0	0	0	0	0	0	0	0	0	0	0	0	0	0	0	0	0	0	1
81	0	1	0	0	0	0	0	1	0	3	5	3	1	B23	0	0	0	0	0	0	3	0	0	0	0	0	0	0	0	0	0	0	0
81	0	1	0	0	0	0	0	1	0	3	5	3	2	B23	0	0	0	0	0	1	1	0	0	0	0	0	0	0	0	0	0	0	5
81	0	1	0	0	0	0	0	1	0	3	5	3	3	B23	0	0	0	0	0	2	1	0	0	0	0	0	0	0	0	0	0	0	9
81	0	1	0	0	0	0	0	1	0	3	5	3	4	B23	1	0	0	0	0	0	2	0	0	0	0	0	0	0	0	0	0	0	13
81	0	1	0	0	0	0	0	1	0	3	5	3	5	B23	0	0	0	0	0	0	2	0	0	0	0	0	1	0	0	0	0	0	14
81	0	1	0	0	0	0	0	1	0	3	5	3	6	B23	0	0	0	0	0	0	5	0	0	0	0	0	2	0	0	0	0	0	5
81	0	1	0	0	0	0	0	1	0	3	5	3	7	B23	1	0	0	0	0	0	4	0	0	0	0	0	2	0	0	0	0	0	7
81	0	1	0	0	0	0	0	1	0	3	5	3	8	B23	0	0	0	0	0	0	1	0	0	0	0	0	0	0	0	0	0	0	20
81	0	1	0	0	0	0	0	1	0	3	5	3	9	B23	0	0	0	0	0	0	2	0	0	0	0	0	0	0	0	0	0	0	4
81	0	1	0	0	0	0	0	1	0	3	5	3	10	B23	1	0	0	0	0	0	1	0	0	0	0	0	0	0	0	0	0	0	4
81	0	1	0	0	0	0	0	1	1	4	4	4	1	B24	0	0	0	0	0	1	0	0	0	0	0	0	0	0	0	0	0	0	2
81	0	1	0	0	0	0	0	1	1	4	4	4	2	B24	0	1	0	0	0	0	1	0	0	0	0	1	0	0	0	0	0	0	5
81	0	1	0	0	0	0	0	1	1	4	4	4	3	B24	2	0	0	0	0	2	0	0	0	0	0	1	0	0	0	0	0	0	8
81	0	1	0	0	0	0	0	1	1	4	4	4	4	B24	2	0	0	0	0	0	4	0	0	0	0	0	0	0	0	0	0	0	3
81	0	1	0	0	0	0	0	1	1	4	4	4	5	B24	1	0	0	0	0	0	1	0	0	0	0	0	0	0	0	0	0	0	2
81	0	1	0	0	0	0	0	1	1	4	4	4	6	B24	3	0	0	0	0	0	1	0	0	0	0	0	0	0	1	0	0	0	5
81	0	1	0	0	0	0	0	1	1	4	4	4	7	B24	0	1	0	0	0	2	2	0	0	0	0	0	0	0	0	0	0	0	2
81	0	1	0	0	0	0	0	1	1	4	4	4	8	B24	1	0	0	0	0	0	3	0	0	0	0	0	0	0	0	0	0	0	10
81	0	1	0	0	0	0	0	1	1	4	4	4	9	B24	1	0	0	0	0	0	1	0	0	0	0	0	0	0	0	0	0	0	6
81	0	1	0	0	0	0	0	1	1	4	4	4	10	B24	3	0	0	0	0	0	1	0	0	0	0	0	0	0	0	0	0	0	1
81	0	1	0	0	0	0	0	1	1	2	1	5	1	B25	3	0	0	0	0	0	0	0	0	0	0	0	0	0	0	0	0	0	8
81	0	1	0	0	0	0	0	1	1	2	1	5	2	B25	0	0	0	0	0	0	0	0	0	0	0	0	0	0	0	0	0	0	4
81	0	1	0	0	0	0	0	1	1	2	1	5	3	B25	1	0	0	0	0	0	1	0	0	0	0	0	0	0	0	0	0	0	8
81	0	1	0	0	0	0	0	1	1	2	1	5	4	B25	1	0	0	0	0	0	3	0	0	0	0	0	0	0	0	0	0	0	6
81	0	1	0	0	0	0	0	1	1	2	1	5	5	B25	0	0	0	0	0	0	3	0	0	0	0	0	0	0	0	0	0	0	12
81	0	1	0	0	0	0	0	1	1	2	1	5	6	B25	0	0	0	0	0	0	6	0	0	0	0	0	0	0	0	0	0	0	5
81	0	1	0	0	0	0	0	1	1	2	1	5	7	B25	1	0	0	0	0	2	2	0	0	0	0	0	0	0	0	0	0	0	9
81	0	1	0	0	0	0	0	1	1	2	1	5	8	B25	0	0	0	0	0	0	0	0	0	0	0	0	0	0	0	0	0	0	10
81	0	1	0	0	0	0	0	1	1	2	1	5	9	B25	0	0	0	0	0	0	0	0	0	0	0	0	0	0	0	0	0	0	10
81	0	1	0	0	0	0	0	1	1	2	1	5	10	B25	0	1	0	0	0	0	0	0	0	0	0	0	0	0	0	0	0	0	8
119	0	1	0	1	0	0	0	0	0	1	4	1	1	C1	0	0	0	0	0	0	0	0	0	0	0	0	0	0	0	0	0	0	0
119	0	1	0	1	0	0	0	0	0	1	4	1	2	C1	0	0	0	0	0	0	0	0	0	0	0	0	0	0	0	0	0	0	2
119	0	1	0	1	0	0	0	0	0	1	4	1	3	C1	0	0	0	0	0	0	0	0	0	0	0	0	0	0	0	0	0	0	1
119	0	1	0	1	0	0	0	0	0	1	4	1	4	C1	0	0	0	0	0	0	0	0	0	0	0	0	0	0	0	0	0	0	0
119	0	1	0	1	0	0	0	0	0	1	4	1	5	C1	0	0	0	0	0	0	0	0	0	0	0	0	0	0	0	0	0	0	0
119	0	1	0	1	0	0	0	0	0	1	4	1	6	C1	0	0	0	0	0	0	0	0	0	0	0	0	0	0	0	0	0	0	6
119	0	1	0	1	0	0	0	0	0	1	4	1	7	C1	0	0	0	0	0	0	0	0	0	0	0	0	0	0	0	0	0	0	0
119	0	1	0	1	0	0	0	0	0	1	4	1	8	C1	0	0	0	0	0	0	0	0	0	0	0	0	0	0	0	0	0	0	0
119	0	1	0	1	0	0	0	0	0	1	4	1	9	C1	0	0	0	0	0	0	0	0	0	0	0	0	0	0	0	0	0	0	0
119	0	1	0	1	0	0	0	0	0	1	4	1	10	C1	0	0	0	0	0	0	0	0	0	0	0	0	0	0	0	0	0	0	0
119	0	1	0	1	0	0	0	0	0	2	3	2	1	C2	0	0	0	0	0	0	1	0	0	0	0	0	0	0	0	0	0	0	5
119	0	1	0	1	0	0	0	0	0	2	3	2	2	C2	0	0	0	1	0	0	1	0	0	0	0	0	0	0	0	0	0	0	4
119	0	1	0	1	0	0	0	0	0	2	3	2	3	C2	1	0	0	0	0	0	5	0	0	0	0	0	0	0	0	0	0	0	6
119	0	1	0	1	0	0	0	0	0	2	3	2	4	C2	1	0	0	0	0	0	1	0	0	0	0	0	0	0	0	0	0	0	7
119	0	1	0	1	0	0	0	0	0	2	3	2	5	C2	1	0	0	3	0	0	0	0	0	0	0	0	0	0	0	0	0	0	4
119	0	1	0	1	0	0	0	0	0	2	3	2	6	C2	0	0	0	0	0	0	3	0	0	0	0	0	0	0	0	0	0	0	4
119	0	1	0	1	0	0	0	0	0	2	3	2	7	C2	1	0	0	0	0	0	0	0	0	0	0	0	0	0	0	0	0	0	7
119	0	1	0	1	0	0	0	0	0	2	3	2	8	C2	1	0	0	0	1	0	0	0	0	0	0	0	0	0	0	0	0	0	6
119	0	1	0	1	0	0	0	0	0	2	3	2	9	C2	0	0	0	0	0	0	3	0	0	0	0	0	0	0	0	0	0	0	8
119	0	1	0	1	0	0	0	0	0	2	3	2	10	C2	0	0	0	0	0	1	0	0	0	0	0	0	0	0	0	0	0	0	6
119	0	1	0	1	0	0	0	0	0	2	1	3	1	C3	0	0	0	0	0	0	0	0	0	0	0	0	0	0	0	0	0	0	5
119	0	1	0	1	0	0	0	0	0	2	1	3	2	C3	2	0	0	0	0	0	1	0	0	0	0	0	0	0	0	0	0	0	1
119	0	1	0	1	0	0	0	0	0	2	1	3	3	C3	1	0	0	0	0	0	1	0	0	0	0	0	0	0	0	0	0	0	2
119	0	1	0	1	0	0	0	0	0	2	1	3	4	C3	0	0	0	0	0	0	0	0	0	0	0	0	0	0	0	0	0	0	6
119	0	1	0	1	0	0	0	0	0	2	1	3	5	C3	0	0	0	0	0	0	0	0	0	0	0	0	0	0	0	0	0	0	4
119	0	1	0	1	0	0	0	0	0	2	1	3	6	C3	1	0	0	0	0	0	3	0	0	0	0	0	0	0	0	0	0	0	1
119	0	1	0	1	0	0	0	0	0	2	1	3	7	C3	0	0	0	0	0	0	0	0	0	0	0	0	0	0	0	0	0	0	6
119	0	1	0	1	0	0	0	0	0	2	1	3	8	C3	0	0	0	1	0	0	1	0	0	0	0	0	0	0	0	0	0	0	3
119	0	1	0	1	0	0	0	0	0	2	1	3	9	C3	0	0	0	0	0	0	0	0	0	0	0	0	0	0	0	0	0	0	2
119	0	1	0	1	0	0	0	0	0	2	1	3	10	C3	1	0	0	0	0	0	1	0	0	0	0	0	0	0	0	0	0	0	3
119	0	1	0	1	0	0	0	0	0	4	3	4	1	C4	1	0	0	0	0	0	0	0	0	0	0	0	0	0	0	0	0	0	1
119	0	1	0	1	0	0	0	0	0	4	3	4	2	C4	0	0	0	0	0	0	3	0	0	0	0	0	0	0	0	0	0	0	2
119	0	1	0	1	0	0	0	0	0	4	3	4	3	C4	0	0	0	0	0	0	1	0	0	0	0	0	0	0	0	0	0	0	7
119	0	1	0	1	0	0	0	0	0	4	3	4	4	C4	2	0	0	0	1	0	0	0	0	0	0	0	0	0	0	0	0	0	2
119	0	1	0	1	0	0	0	0	0	4	3	4	5	C4	0	0	0	0	0	0	0	0	0	0	0	0	0	0	0	0	0	0	2
119	0	1	0	1	0	0	0	0	0	4	3	4	6	C4	1	0	0	0	0	0	0	0	0	0	0	0	0	0	0	0	0	0	4
119	0	1	0	1	0	0	0	0	0	4	3	4	7	C4	0	0	0	0	0	0	0	0	0	0	0	0	0	0	0	0	0	0	1
119	0	1	0	1	0	0	0	0	0	4	3	4	8	C4	0	0	0	0	1	0	1	0	0	0	0	0	0	0	0	0	0	0	1
119	0	1	0	1	0	0	0	0	0	4	3	4	9	C4	0	0	0	0	0	0	0	0	0	0	0	0	0	0	0	0	0	0	3
119	0	1	0	1	0	0	0	0	0	4	3	4	10	C4	0	0	0	0	0	0	0	0	0	0	0	0	0	0	0	0	0	0	1
119	0	1	0	1	0	0	0	0	0	3	2	5	1	C5	1	0	0	0	0	0	0	0	0	0	0	0	0	0	0	0	0	0	2
119	0	1	0	1	0	0	0	0	0	3	2	5	2	C5	1	0	0	0	2	0	1	0	0	0	0	0	0	0	0	0	0	0	2
119	0	1	0	1	0	0	0	0	0	3	2	5	3	C5	1	0	0	0	0	0	1	0	0	0	0	0	0	0	0	0	0	0	4
119	0	1	0	1	0	0	0	0	0	3	2	5	4	C5	0	0	0	0	0	0	0	0	0	0	0	0	0	0	0	0	0	0	0
119	0	1	0	1	0	0	0	0	0	3	2	5	5	C5	0	0	0	0	1	0	1	0	0	0	0	0	0	0	0	0	0	0	5
119	0	1	0	1	0	0	0	0	0	3	2	5	6	C5	0	0	0	0	0	0	1	0	0	0	0	0	0	0	0	0	0	0	3
119	0	1	0	1	0	0	0	0	0	3	2	5	7	C5	1	0	0	0	1	0	2	0	0	0	0	0	0	0	0	0	0	0	2
119	0	1	0	1	0	0	0	0	0	3	2	5	8	C5	0	0	0	0	0	0	0	0	0	0	0	0	0	0	0	0	0	0	1
119	0	1	0	1	0	0	0	0	0	3	2	5	9	C5	3	0	0	0	0	0	1	0	0	0	0	0	0	0	0	0	0	0	2
119	0	1	0	1	0	0	0	0	0	3	2	5	10	C5	0	0	0	0	0	0	1	0	0	0	0	0	0	0	0	0	0	0	8
119	0	1	0	0	1	0	0	0	0	1	5	1	1	N6	1	0	0	1	1	0	1	0	0	0	0	0	0	0	0	0	0	0	1
119	0	1	0	0	1	0	0	0	0	1	5	1	2	N6	1	0	0	0	0	0	0	0	0	0	0	0	0	0	0	0	0	0	6
119	0	1	0	0	1	0	0	0	0	1	5	1	3	N6	0	0	0	0	1	0	2	0	0	0	0	0	0	0	0	0	0	0	2
119	0	1	0	0	1	0	0	0	0	1	5	1	4	N6	0	0	0	0	0	0	4	0	0	0	0	0	0	0	0	0	0	0	6
119	0	1	0	0	1	0	0	0	0	1	5	1	5	N6	1	0	0	0	0	0	0	0	0	0	0	0	0	0	0	0	0	0	4
119	0	1	0	0	1	0	0	0	0	1	5	1	6	N6	0	0	0	0	0	0	4	0	0	0	0	0	0	0	0	0	0	0	0
119	0	1	0	0	1	0	0	0	0	1	5	1	7	N6	0	0	0	0	1	0	0	0	0	0	0	0	0	0	0	0	0	0	8
119	0	1	0	0	1	0	0	0	0	1	5	1	8	N6	0	0	0	0	0	0	0	0	0	0	0	0	0	0	0	0	0	0	5
119	0	1	0	0	1	0	0	0	0	1	5	1	9	N6	1	0	0	0	1	0	0	0	0	0	0	0	0	0	0	0	0	0	0
119	0	1	0	0	1	0	0	0	0	1	5	1	10	N6	0	0	0	0	0	0	0	0	0	0	0	0	0	0	0	0	0	0	7
119	0	1	0	0	1	0	0	0	0	2	1	2	1	N7	1	0	0	0	0	2	1	0	0	0	0	0	0	0	0	0	0	0	3
119	0	1	0	0	1	0	0	0	0	2	1	2	2	N7	0	0	0	0	0	0	0	0	0	0	0	0	0	0	0	0	0	0	4
119	0	1	0	0	1	0	0	0	0	2	1	2	3	N7	1	0	0	0	0	0	1	0	0	0	0	0	0	0	0	0	0	0	2
119	0	1	0	0	1	0	0	0	0	2	1	2	4	N7	1	0	0	0	0	0	0	0	0	0	0	0	0	0	0	0	0	0	0
119	0	1	0	0	1	0	0	0	0	2	1	2	5	N7	0	0	0	0	0	0	0	0	0	0	0	0	0	0	0	0	0	0	1
119	0	1	0	0	1	0	0	0	0	2	1	2	6	N7	2	0	0	0	0	0	0	0	0	0	0	0	0	0	0	0	0	0	2
119	0	1	0	0	1	0	0	0	0	2	1	2	7	N7	2	0	0	0	0	0	0	0	0	0	0	0	0	0	0	0	0	0	1
119	0	1	0	0	1	0	0	0	0	2	1	2	8	N7	0	0	0	0	0	0	0	0	0	0	0	0	0	0	0	0	0	0	0
119	0	1	0	0	1	0	0	0	0	2	1	2	9	N7	1	0	0	0	0	0	0	0	0	0	0	0	0	0	0	0	0	0	0
119	0	1	0	0	1	0	0	0	0	2	1	2	10	N7	0	0	0	0	0	0	0	0	0	0	0	0	0	0	0	0	0	0	1
119	0	1	0	0	1	0	0	0	1	3	4	3	1	N8	0	0	0	0	0	0	0	0	0	0	0	0	0	0	0	0	0	0	0
119	0	1	0	0	1	0	0	0	1	3	4	3	2	N8	0	0	0	1	0	0	0	0	0	0	0	0	0	0	0	0	0	0	0
119	0	1	0	0	1	0	0	0	1	3	4	3	3	N8	1	0	0	0	0	0	0	0	0	0	0	0	0	0	0	0	0	0	0
119	0	1	0	0	1	0	0	0	1	3	4	3	4	N8	1	0	0	0	1	0	0	0	0	0	0	0	0	0	0	0	0	0	0
119	0	1	0	0	1	0	0	0	1	3	4	3	5	N8	1	0	0	0	1	0	0	0	0	0	0	0	0	0	0	0	0	0	0
119	0	1	0	0	1	0	0	0	1	3	4	3	6	N8	1	0	0	0	0	0	0	0	0	0	0	0	0	0	0	0	0	0	0
119	0	1	0	0	1	0	0	0	1	3	4	3	7	N8	3	0	0	1	1	0	0	0	0	0	0	0	0	0	0	0	0	0	0
119	0	1	0	0	1	0	0	0	1	3	4	3	8	N8	1	0	0	0	1	0	3	0	0	0	0	0	0	0	0	0	0	0	3
119	0	1	0	0	1	0	0	0	1	3	4	3	9	N8	0	0	0	0	0	0	0	0	0	0	0	0	0	0	0	0	0	0	3
119	0	1	0	0	1	0	0	0	1	3	4	3	10	N8	1	0	0	0	0	0	0	0	0	0	0	0	0	0	0	0	0	0	3
119	0	1	0	0	1	0	0	0	0	2	1	4	1	N9	2	0	0	0	1	1	0	0	0	0	0	0	0	0	0	0	0	0	2
119	0	1	0	0	1	0	0	0	0	2	1	4	2	N9	0	0	0	0	0	0	0	0	0	0	0	0	0	0	0	0	0	0	2
119	0	1	0	0	1	0	0	0	0	2	1	4	3	N9	0	0	0	0	0	0	0	0	0	0	0	0	0	0	0	0	0	0	1
119	0	1	0	0	1	0	0	0	0	2	1	4	4	N9	0	0	0	0	0	0	1	0	0	0	0	0	0	0	0	0	0	0	2
119	0	1	0	0	1	0	0	0	0	2	1	4	5	N9	0	0	0	0	0	0	0	0	0	0	0	1	0	0	0	0	0	0	3
119	0	1	0	0	1	0	0	0	0	2	1	4	6	N9	1	0	0	0	0	0	0	0	0	0	0	0	0	0	0	0	0	0	0
119	0	1	0	0	1	0	0	0	0	2	1	4	7	N9	0	0	0	0	0	0	1	0	0	0	0	0	0	0	0	0	0	0	0
119	0	1	0	0	1	0	0	0	0	2	1	4	8	N9	2	0	0	0	0	0	1	0	0	0	0	0	0	0	0	1	0	0	1
119	0	1	0	0	1	0	0	0	0	2	1	4	9	N9	0	0	0	0	1	0	0	0	0	0	0	0	0	0	0	0	0	0	1
119	0	1	0	0	1	0	0	0	1	2	1	4	10	N9	0	0	0	0	0	0	0	0	0	0	0	0	0	0	0	0	0	0	2
119	0	1	0	0	1	0	0	0	1	4	5	5	1	N10	0	0	0	0	1	0	1	0	0	0	0	0	0	0	0	0	0	0	3
119	0	1	0	0	1	0	0	0	1	4	5	5	2	N10	0	0	0	0	0	0	1	0	0	0	0	0	0	0	0	0	0	0	1
119	0	1	0	0	1	0	0	0	1	4	5	5	3	N10	0	0	0	0	0	0	0	0	0	0	0	0	0	0	0	0	0	0	4
119	0	1	0	0	1	0	0	0	1	4	5	5	4	N10	0	0	0	0	0	0	0	0	0	0	0	0	0	0	0	0	0	0	1
119	0	1	0	0	1	0	0	0	1	4	5	5	5	N10	2	0	0	0	0	0	1	0	0	0	0	0	0	0	0	0	0	0	5
119	0	1	0	0	1	0	0	0	1	4	5	5	6	N10	1	0	0	1	0	0	0	0	0	0	0	0	0	0	0	0	0	0	2
119	0	1	0	0	1	0	0	0	1	4	5	5	7	N10	0	0	0	0	0	0	0	0	0	0	0	0	0	0	0	0	0	0	0
119	0	1	0	0	1	0	0	0	1	4	5	5	8	N10	1	0	0	2	0	0	2	0	0	0	0	0	0	0	0	0	0	0	6
119	0	1	0	0	1	0	0	0	1	4	5	5	9	N10	2	0	0	0	0	0	0	0	0	0	0	0	0	0	0	0	0	0	6
119	0	1	0	0	1	0	0	0	1	4	5	5	10	N10	0	0	0	1	0	0	0	0	0	0	0	0	0	0	0	0	0	0	9
119	0	1	0	0	0	1	0	0	0	1	3	1	1	I11	0	0	0	0	1	0	1	0	0	0	0	0	0	0	0	0	0	0	2
119	0	1	0	0	0	1	0	0	0	1	3	1	2	I11	0	0	0	0	0	0	0	0	0	0	0	0	0	0	0	0	0	0	6
119	0	1	0	0	0	1	0	0	0	1	3	1	3	I11	0	0	0	0	1	0	0	0	0	0	0	0	0	0	0	0	0	0	3
119	0	1	0	0	0	1	0	0	0	1	3	1	4	I11	1	0	0	0	0	0	0	0	0	0	0	0	0	0	0	0	0	0	4
119	0	1	0	0	0	1	0	0	0	1	3	1	5	I11	0	0	0	0	0	0	1	0	1	0	0	0	0	0	0	0	5	0	3
119	0	1	0	0	0	1	0	0	0	1	3	1	6	I11	0	0	0	0	0	0	0	0	0	0	0	0	0	0	0	0	0	0	2
119	0	1	0	0	0	1	0	0	0	1	3	1	7	I11	2	0	0	0	1	0	1	0	0	0	0	0	0	0	0	0	0	0	3
119	0	1	0	0	0	1	0	0	0	1	3	1	8	I11	0	0	0	0	0	0	1	0	0	0	0	0	0	0	0	0	0	0	4
119	0	1	0	0	0	1	0	0	0	1	3	1	9	I11	0	0	0	0	0	0	0	0	0	0	0	0	0	0	0	0	0	0	4
119	0	1	0	0	0	1	0	0	0	1	3	1	10	I11	0	0	0	0	0	0	0	0	0	0	0	0	0	0	0	0	0	0	5
119	0	1	0	0	0	1	0	0	0	2	4	2	1	I12	0	0	0	0	0	0	1	0	0	0	0	0	0	0	0	0	0	0	1
119	0	1	0	0	0	1	0	0	0	2	4	2	2	I12	0	0	0	0	0	0	1	0	0	0	0	0	0	0	0	0	0	0	5
119	0	1	0	0	0	1	0	0	0	2	4	2	3	I12	0	0	0	0	0	0	1	0	0	0	0	0	0	0	0	0	0	0	0
119	0	1	0	0	0	1	0	0	0	2	4	2	4	I12	1	0	0	0	0	0	2	0	0	0	0	0	0	0	0	0	0	0	9
119	0	1	0	0	0	1	0	0	0	2	4	2	5	I12	2	0	0	0	0	0	0	0	0	0	0	0	0	0	0	0	0	0	11
119	0	1	0	0	0	1	0	0	0	2	4	2	6	I12	0	0	0	0	0	0	0	0	0	0	0	0	0	0	0	0	0	0	2
119	0	1	0	0	0	1	0	0	0	2	4	2	7	I12	0	0	0	0	0	0	0	0	0	0	0	0	0	0	0	0	0	0	3
119	0	1	0	0	0	1	0	0	0	2	4	2	8	I12	0	0	0	1	0	0	0	0	0	0	0	0	0	0	0	0	0	0	0
119	0	1	0	0	0	1	0	0	0	2	4	2	9	I12	0	0	0	0	0	0	0	0	0	0	0	0	0	0	0	0	0	0	1
119	0	1	0	0	0	1	0	0	0	2	4	2	10	I12	1	0	0	0	0	0	1	0	0	0	0	0	0	0	0	0	0	0	0
119	0	1	0	0	0	1	0	0	0	3	2	3	1	I13	0	0	0	0	1	0	2	0	0	0	0	0	0	0	0	0	0	0	0
119	0	1	0	0	0	1	0	0	0	3	2	3	2	I13	0	0	0	0	0	0	0	0	0	0	0	0	0	0	0	0	0	0	4
119	0	1	0	0	0	1	0	0	0	3	2	3	3	I13	0	0	0	0	0	0	1	0	0	0	0	0	0	0	0	0	0	0	3
119	0	1	0	0	0	1	0	0	0	3	2	3	4	I13	0	0	0	0	1	0	1	0	0	0	0	0	0	0	0	0	0	0	5
119	0	1	0	0	0	1	0	0	0	3	2	3	5	I13	0	0	0	0	0	0	1	0	0	0	0	0	0	0	0	0	0	0	1
119	0	1	0	0	0	1	0	0	0	3	2	3	6	I13	0	0	0	0	0	0	0	0	0	0	0	0	0	0	0	0	0	0	4
119	0	1	0	0	0	1	0	0	0	3	2	3	7	I13	0	0	0	0	0	0	0	0	0	0	0	0	0	0	0	0	0	0	2
119	0	1	0	0	0	1	0	0	0	3	2	3	8	I13	0	0	0	0	0	0	0	0	0	0	0	0	0	0	0	0	0	0	2
119	0	1	0	0	0	1	0	0	0	3	2	3	9	I13	1	0	0	0	0	0	0	0	0	0	0	0	0	0	0	0	0	0	2
119	0	1	0	0	0	1	0	0	0	3	2	3	10	I13	2	0	0	0	0	0	0	0	0	0	0	0	0	0	0	0	0	0	4
119	0	1	0	0	0	1	0	0	0	4	5	4	1	I14	0	0	0	0	0	0	0	0	0	0	0	0	0	0	0	0	0	0	0
119	0	1	0	0	0	1	0	0	0	4	5	4	2	I14	0	0	0	0	0	0	0	0	0	0	0	0	0	0	0	0	0	0	0
119	0	1	0	0	0	1	0	0	0	4	5	4	3	I14	0	0	0	0	0	0	0	0	0	0	0	0	0	0	0	0	0	0	1
119	0	1	0	0	0	1	0	0	0	4	5	4	4	I14	0	0	0	0	0	0	0	0	0	0	0	0	0	0	0	0	0	0	0
119	0	1	0	0	0	1	0	0	0	4	5	4	5	I14	0	0	0	0	0	0	0	0	0	0	0	0	0	0	0	0	0	0	1
119	0	1	0	0	0	1	0	0	0	4	5	4	6	I14	0	0	0	0	0	0	0	0	0	0	0	0	0	0	0	0	0	0	0
119	0	1	0	0	0	1	0	0	0	4	5	4	7	I14	0	0	0	0	0	0	0	0	0	0	0	0	0	0	0	0	0	0	0
119	0	1	0	0	0	1	0	0	0	4	5	4	8	I14	0	0	0	1	1	0	0	0	0	0	0	0	0	0	0	0	0	0	5
119	0	1	0	0	0	1	0	0	0	4	5	4	9	I14	0	0	0	0	0	0	1	0	0	0	0	0	0	0	0	0	0	0	0
119	0	1	0	0	0	1	0	0	0	4	5	4	10	I14	0	0	0	0	0	0	0	0	0	0	0	0	0	0	0	0	0	0	2
119	0	1	0	0	0	1	0	0	0	4	3	5	1	I15	0	0	0	0	0	0	0	0	0	0	0	0	0	0	0	0	0	0	4
119	0	1	0	0	0	1	0	0	0	4	3	5	2	I15	0	0	0	0	0	0	0	0	0	0	0	0	1	0	0	0	0	0	3
119	0	1	0	0	0	1	0	0	0	4	3	5	3	I15	1	0	0	0	0	0	3	0	0	0	0	0	0	0	0	0	0	0	3
119	0	1	0	0	0	1	0	0	0	4	3	5	4	I15	1	0	0	0	1	0	0	0	0	0	0	0	0	0	0	0	0	0	0
119	0	1	0	0	0	1	0	0	0	4	3	5	5	I15	2	0	0	0	1	0	0	0	0	0	0	0	0	0	0	0	0	0	2
119	0	1	0	0	0	1	0	0	0	4	3	5	6	I15	1	0	0	0	1	0	0	0	0	0	0	0	0	0	0	0	0	0	0
119	0	1	0	0	0	1	0	0	0	4	3	5	7	I15	3	0	0	0	0	0	0	0	0	0	0	0	0	0	0	0	0	0	2
119	0	1	0	0	0	1	0	0	0	4	3	5	8	I15	0	0	0	0	0	0	0	0	0	0	0	0	0	0	0	0	0	0	1
119	0	1	0	0	0	1	0	0	0	4	3	5	9	I15	1	0	0	0	0	0	1	0	0	0	0	0	0	0	0	0	0	0	3
119	0	1	0	0	0	1	0	0	0	4	3	5	10	I15	0	0	0	0	0	0	0	0	0	0	0	0	0	0	0	0	0	0	9
119	0	1	0	0	0	0	1	0	1	1	2	1	1	A16	1	0	0	0	0	0	0	0	0	0	0	0	0	0	0	0	0	0	1
119	0	1	0	0	0	0	1	0	1	1	2	1	2	A16	0	0	0	0	1	0	0	0	0	0	0	0	0	0	0	1	0	0	0
119	0	1	0	0	0	0	1	0	1	1	2	1	3	A16	1	0	0	0	0	0	0	0	0	0	0	0	0	0	0	0	0	0	1
119	0	1	0	0	0	0	1	0	1	1	2	1	4	A16	0	0	0	0	0	0	0	0	0	0	0	0	0	0	0	0	0	0	0
119	0	1	0	0	0	0	1	0	1	1	2	1	5	A16	0	0	0	0	0	0	0	0	0	0	0	0	0	0	0	0	0	0	0
119	0	1	0	0	0	0	1	0	1	1	2	1	6	A16	0	0	0	1	0	0	0	0	0	0	0	0	0	0	0	0	0	0	1
119	0	1	0	0	0	0	1	0	1	1	2	1	7	A16	0	0	0	0	0	0	0	0	0	0	0	0	0	0	0	0	0	0	2
119	0	1	0	0	0	0	1	0	1	1	2	1	8	A16	0	0	0	0	0	0	0	0	0	0	0	0	0	0	0	0	0	0	2
119	0	1	0	0	0	0	1	0	1	1	2	1	9	A16	0	0	0	0	0	0	0	0	0	0	0	0	0	0	0	0	0	0	2
119	0	1	0	0	0	0	1	0	1	1	2	1	10	A16	0	0	0	0	0	0	0	0	0	0	0	0	0	0	0	0	0	0	2
119	0	1	0	0	0	0	1	0	0	2	5	2	1	A17	1	0	0	0	0	0	0	0	0	0	0	0	0	0	0	0	0	0	2
119	0	1	0	0	0	0	1	0	0	2	5	2	2	A17	0	0	0	0	0	0	0	0	0	0	0	0	0	0	0	0	0	0	5
119	0	1	0	0	0	0	1	0	0	2	5	2	3	A17	0	0	0	0	0	0	1	0	0	0	0	0	0	0	0	0	0	0	5
119	0	1	0	0	0	0	1	0	0	2	5	2	4	A17	0	0	0	0	0	0	0	0	0	0	0	0	0	0	0	0	0	0	3
119	0	1	0	0	0	0	1	0	0	2	5	2	5	A17	2	1	0	0	1	0	0	0	0	0	0	0	0	0	0	0	0	0	2
119	0	1	0	0	0	0	1	0	0	2	5	2	6	A17	0	0	0	0	0	0	3	0	0	0	0	0	0	0	0	0	0	0	8
119	0	1	0	0	0	0	1	0	0	2	5	2	7	A17	0	0	0	0	0	0	2	0	0	0	0	0	0	0	0	0	0	0	15
119	0	1	0	0	0	0	1	0	0	2	5	2	8	A17	0	0	0	0	1	0	3	0	0	0	0	0	0	0	0	0	0	0	0
119	0	1	0	0	0	0	1	0	0	2	5	2	9	A17	2	0	0	0	0	0	0	0	0	0	0	0	0	0	0	0	0	0	8
119	0	1	0	0	0	0	1	0	0	2	5	2	10	A17	1	0	0	0	0	0	0	0	0	0	0	0	0	0	0	0	0	0	5
119	0	1	0	0	0	0	1	0	0	3	3	3	1	A18	0	0	0	0	0	0	0	0	0	0	0	0	0	0	0	0	0	0	0
119	0	1	0	0	0	0	1	0	1	3	3	3	2	A18	0	0	0	0	0	0	0	0	0	0	0	0	0	0	0	0	0	0	5
119	0	1	0	0	0	0	1	0	1	3	3	3	3	A18	0	0	0	0	0	0	2	0	0	0	0	0	0	0	0	0	0	0	10
119	0	1	0	0	0	0	1	0	1	3	3	3	4	A18	0	0	0	0	0	0	0	0	0	0	0	0	0	0	0	0	0	0	0
119	0	1	0	0	0	0	1	0	1	3	3	3	5	A18	0	0	0	0	0	0	0	0	0	0	0	0	0	0	0	0	0	0	4
119	0	1	0	0	0	0	1	0	1	3	3	3	6	A18	0	0	0	0	0	0	1	0	0	0	0	0	0	0	0	0	0	0	7
119	0	1	0	0	0	0	1	0	1	3	3	3	7	A18	0	0	0	0	0	0	0	0	0	0	0	0	0	0	0	0	0	0	0
119	0	1	0	0	0	0	1	0	1	3	3	3	8	A18	0	0	0	0	0	0	2	0	0	0	0	0	0	0	0	0	0	0	3
119	0	1	0	0	0	0	1	0	1	3	3	3	9	A18	0	0	0	0	0	0	0	0	0	0	0	0	0	0	0	0	0	0	2
119	0	1	0	0	0	0	1	0	1	3	3	3	10	A18	0	0	0	0	0	0	0	0	0	0	0	0	0	0	0	0	0	0	3
119	0	1	0	0	0	0	1	0	0	3	2	4	1	A19	0	0	0	0	0	0	0	0	0	0	0	0	0	0	0	0	0	0	0
119	0	1	0	0	0	0	1	0	0	3	2	4	2	A19	0	0	0	0	0	0	2	0	0	0	0	0	0	0	0	0	0	0	2
119	0	1	0	0	0	0	1	0	0	3	2	4	3	A19	0	0	0	0	0	0	0	0	0	0	0	0	0	0	0	0	0	0	0
119	0	1	0	0	0	0	1	0	0	3	2	4	4	A19	0	0	0	1	0	0	1	0	0	0	0	0	0	0	0	0	0	0	2
119	0	1	0	0	0	0	1	0	0	3	2	4	5	A19	0	0	0	0	0	0	0	0	0	0	0	0	0	0	0	0	0	0	0
119	0	1	0	0	0	0	1	0	0	3	2	4	6	A19	0	0	0	0	0	0	0	0	0	0	0	0	0	0	0	0	0	0	0
119	0	1	0	0	0	0	1	0	0	3	2	4	7	A19	0	0	0	0	0	0	0	0	0	0	0	0	0	0	0	0	0	0	0
119	0	1	0	0	0	0	1	0	0	3	2	4	8	A19	0	0	0	0	0	0	1	0	0	0	0	0	0	0	0	0	0	0	0
119	0	1	0	0	0	0	1	0	0	3	2	4	9	A19	0	0	0	0	0	0	1	0	0	0	0	0	0	0	0	0	0	0	1
119	0	1	0	0	0	0	1	0	0	3	2	4	10	A19	1	0	0	0	0	0	1	0	0	0	0	0	0	0	0	0	0	0	0
119	0	1	0	0	0	0	1	0	0	5	4	5	1	A20	1	0	0	0	0	0	3	0	0	0	0	0	0	0	0	0	0	0	3
119	0	1	0	0	0	0	1	0	0	5	4	5	2	A20	0	0	0	0	0	0	2	0	0	0	0	0	0	0	0	0	0	0	0
119	0	1	0	0	0	0	1	0	0	5	4	5	3	A20	0	0	0	0	0	0	0	0	0	0	0	0	0	0	0	0	0	0	3
119	0	1	0	0	0	0	1	0	0	5	4	5	4	A20	0	0	0	0	0	0	2	0	0	0	0	0	0	0	0	0	0	0	0
119	0	1	0	0	0	0	1	0	0	5	4	5	5	A20	3	0	0	0	0	0	0	0	0	0	0	0	0	0	0	0	0	0	2
119	0	1	0	0	0	0	1	0	0	5	4	5	6	A20	0	0	0	0	0	0	0	0	0	0	0	0	0	0	0	0	0	0	2
119	0	1	0	0	0	0	1	0	0	5	4	5	7	A20	2	0	0	0	0	0	1	0	0	0	0	0	0	0	0	0	0	0	0
119	0	1	0	0	0	0	1	0	0	5	4	5	8	A20	0	0	0	0	0	0	1	0	0	0	0	0	0	0	0	0	0	0	3
119	0	1	0	0	0	0	1	0	0	5	4	5	9	A20	0	0	0	0	0	0	1	0	0	0	0	0	0	0	0	0	0	0	1
119	0	1	0	0	0	0	1	0	0	5	4	5	10	A20	0	0	0	1	0	0	1	0	0	0	0	0	0	0	0	0	0	0	3
119	0	1	0	0	0	0	0	1	1	1	1	1	1	B21	2	0	0	0	0	0	0	0	0	0	0	0	0	0	0	0	0	0	2
119	0	1	0	0	0	0	0	1	1	1	1	1	2	B21	0	0	0	0	1	0	1	0	0	0	0	0	0	0	1	0	0	0	0
119	0	1	0	0	0	0	0	1	1	1	1	1	3	B21	0	0	0	0	0	0	1	0	0	0	0	0	0	0	0	0	0	0	3
119	0	1	0	0	0	0	0	1	1	1	1	1	4	B21	0	0	0	0	0	0	1	0	0	0	0	0	0	0	0	0	0	0	3
119	0	1	0	0	0	0	0	1	1	1	1	1	5	B21	0	0	0	0	0	0	1	0	0	0	0	0	0	0	0	0	0	0	10
119	0	1	0	0	0	0	0	1	1	1	1	1	6	B21	0	0	0	0	0	0	0	0	0	0	0	0	0	0	1	0	0	0	2
119	0	1	0	0	0	0	0	1	1	1	1	1	7	B21	0	0	0	0	0	0	0	0	0	0	0	0	0	0	0	0	0	0	1
119	0	1	0	0	0	0	0	1	1	1	1	1	8	B21	0	0	0	0	0	0	1	0	0	0	0	0	0	0	0	0	0	0	3
119	0	1	0	0	0	0	0	1	1	1	1	1	9	B21	0	0	0	0	0	0	2	0	0	0	0	0	0	0	0	0	0	0	4
119	0	1	0	0	0	0	0	1	1	1	1	1	10	B21	1	0	0	0	0	0	0	0	0	0	0	0	0	0	0	0	0	0	4
119	0	1	0	0	0	0	0	1	1	2	2	2	1	B22	0	0	0	0	2	0	1	0	0	0	0	0	1	0	0	0	0	0	3
119	0	1	0	0	0	0	0	1	1	2	2	2	2	B22	0	0	0	0	0	1	0	0	0	0	0	0	0	0	0	0	0	0	3
119	0	1	0	0	0	0	0	1	1	2	2	2	3	B22	0	0	0	0	0	0	0	0	0	0	0	0	0	0	0	0	0	0	3
119	0	1	0	0	0	0	0	1	1	2	2	2	4	B22	0	0	0	0	0	0	1	0	0	0	0	0	0	0	0	0	0	0	5
119	0	1	0	0	0	0	0	1	1	2	2	2	5	B22	1	0	0	0	0	0	3	0	0	0	0	0	0	0	0	0	0	0	2
119	0	1	0	0	0	0	0	1	1	2	2	2	6	B22	1	0	0	0	0	0	1	0	0	0	0	0	0	0	0	0	0	0	9
119	0	1	0	0	0	0	0	1	1	2	2	2	7	B22	1	0	0	0	0	1	0	0	0	0	0	0	0	0	0	0	0	0	4
119	0	1	0	0	0	0	0	1	1	2	2	2	8	B22	2	0	0	0	0	1	1	0	0	0	0	0	0	0	0	0	0	0	4
119	0	1	0	0	0	0	0	1	1	2	2	2	9	B22	1	0	0	0	0	0	1	0	0	0	0	0	0	0	0	0	0	0	5
119	0	1	0	0	0	0	0	1	1	2	2	2	10	B22	0	0	0	0	0	0	1	0	0	0	0	0	0	0	0	0	0	0	6
119	0	1	0	0	0	0	0	1	0	3	5	3	1	B23	0	0	0	0	0	0	0	0	0	0	0	0	0	0	1	0	0	0	3
119	0	1	0	0	0	0	0	1	0	3	5	3	2	B23	0	0	0	0	0	0	0	0	0	0	0	0	0	0	0	0	0	0	10
119	0	1	0	0	0	0	0	1	0	3	5	3	3	B23	0	0	0	0	0	0	2	0	0	0	0	0	0	0	0	0	0	0	8
119	0	1	0	0	0	0	0	1	0	3	5	3	4	B23	1	0	0	0	1	0	2	0	0	0	0	0	0	0	0	0	0	0	3
119	0	1	0	0	0	0	0	1	0	3	5	3	5	B23	0	0	0	0	0	0	0	0	0	0	0	0	1	0	0	0	0	0	16
119	0	1	0	0	0	0	0	1	0	3	5	3	6	B23	0	0	0	0	0	0	2	0	0	0	0	0	0	0	0	0	0	0	3
119	0	1	0	0	0	0	0	1	0	3	5	3	7	B23	0	0	0	0	0	0	2	0	0	0	0	0	0	0	0	0	0	0	5
119	0	1	0	0	0	0	0	1	0	3	5	3	8	B23	0	0	0	0	0	0	0	0	0	0	0	0	0	0	0	0	0	0	13
119	0	1	0	0	0	0	0	1	0	3	5	3	9	B23	0	0	0	0	0	0	0	0	0	0	0	0	0	0	0	0	0	0	3
119	0	1	0	0	0	0	0	1	0	3	5	3	10	B23	0	0	0	0	0	0	1	0	0	0	0	0	0	0	0	0	0	0	5
119	0	1	0	0	0	0	0	1	1	4	4	4	1	B24	0	0	0	0	0	0	0	0	0	0	0	0	0	0	0	0	0	0	0
119	0	1	0	0	0	0	0	1	1	4	4	4	2	B24	0	0	0	0	0	0	0	0	0	0	0	0	0	0	0	0	0	0	0
119	0	1	0	0	0	0	0	1	1	4	4	4	3	B24	0	0	0	0	0	0	0	0	0	0	0	0	0	0	0	0	0	0	0
119	0	1	0	0	0	0	0	1	1	4	4	4	4	B24	0	0	0	0	0	0	0	0	0	0	0	0	0	0	0	0	0	0	0
119	0	1	0	0	0	0	0	1	1	4	4	4	5	B24	0	0	0	0	0	0	0	0	0	0	0	0	0	0	0	0	0	0	1
119	0	1	0	0	0	0	0	1	1	4	4	4	6	B24	0	0	0	0	0	0	0	0	0	0	0	0	0	0	0	0	0	0	0
119	0	1	0	0	0	0	0	1	1	4	4	4	7	B24	0	0	0	0	0	0	0	0	0	0	0	0	0	0	0	0	0	0	0
119	0	1	0	0	0	0	0	1	1	4	4	4	8	B24	0	0	0	0	0	0	0	0	0	0	0	0	0	0	0	0	0	0	0
119	0	1	0	0	0	0	0	1	1	4	4	4	9	B24	0	0	0	0	0	0	0	0	0	0	0	0	0	0	0	0	0	0	0
119	0	1	0	0	0	0	0	1	1	4	4	4	10	B24	0	0	0	0	0	0	0	0	0	0	0	0	0	0	0	0	0	0	0
119	0	1	0	0	0	0	0	1	1	2	1	5	1	B25	1	0	0	0	0	0	0	0	0	0	0	0	0	0	0	0	0	0	8
119	0	1	0	0	0	0	0	1	1	2	1	5	2	B25	2	0	0	0	0	0	1	0	0	0	0	0	0	0	0	0	0	0	8
119	0	1	0	0	0	0	0	1	1	2	1	5	3	B25	1	0	0	1	0	0	2	0	0	0	0	0	0	0	0	0	0	0	0
119	0	1	0	0	0	0	0	1	1	2	1	5	4	B25	0	0	0	0	1	0	0	0	0	0	0	0	0	0	0	0	0	0	2
119	0	1	0	0	0	0	0	1	1	2	1	5	5	B25	0	0	0	0	0	0	1	0	0	0	0	0	1	0	0	0	0	0	5
119	0	1	0	0	0	0	0	1	1	2	1	5	6	B25	2	0	0	0	0	0	2	0	0	0	0	0	0	0	0	0	0	0	3
119	0	1	0	0	0	0	0	1	1	2	1	5	7	B25	1	0	0	0	0	0	1	0	0	0	0	0	1	0	0	0	0	0	3
119	0	1	0	0	0	0	0	1	1	2	1	5	8	B25	1	0	0	0	0	0	0	0	0	0	0	0	0	0	0	0	0	0	0
119	0	1	0	0	0	0	0	1	1	2	1	5	9	B25	1	0	0	1	0	0	1	0	0	0	0	0	1	0	0	0	0	0	2
119	0	1	0	0	0	0	0	1	1	2	1	5	10	B25	1	0	0	0	0	0	1	0	0	0	0	0	1	0	0	0	0	0	0
39	0	0	1	1	0	0	0	0	0	1	4	1	1	C1	0	0	0	0	0	0	0	2	5	0	0	0	0	0	0	0	0	0	11
39	0	0	1	1	0	0	0	0	0	1	4	1	2	C1	0	0	0	0	0	0	0	0	5	0	0	0	0	0	0	0	0	0	6
39	0	0	1	1	0	0	0	0	0	1	4	1	3	C1	0	0	0	0	0	0	0	14	12	0	0	0	0	0	0	0	0	0	3
39	0	0	1	1	0	0	0	0	0	1	4	1	4	C1	0	0	0	0	0	0	0	4	11	0	0	0	1	0	0	0	0	0	20
39	0	0	1	1	0	0	0	0	0	1	4	1	5	C1	0	0	0	0	0	0	0	0	14	0	0	0	0	0	0	0	0	0	7
39	0	0	1	1	0	0	0	0	0	1	4	1	6	C1	0	0	0	0	0	0	0	28	18	0	0	0	0	0	0	0	0	0	8
39	0	0	1	1	0	0	0	0	0	1	4	1	7	C1	0	0	0	0	0	0	0	6	27	0	0	0	0	0	0	0	0	0	8
39	0	0	1	1	0	0	0	0	0	1	4	1	8	C1	0	0	0	0	0	0	0	7	0	0	0	0	0	0	0	0	0	0	12
39	0	0	1	1	0	0	0	0	0	1	4	1	9	C1	0	0	0	0	0	1	0	14	11	0	0	0	0	0	0	0	0	0	21
39	0	0	1	1	0	0	0	0	0	1	4	1	10	C1	0	0	0	0	0	0	0	20	2	0	0	0	0	0	0	0	0	0	5
39	0	0	1	1	0	0	0	0	0	2	3	2	1	C2	0	0	0	0	0	1	0	0	1	0	0	0	0	0	0	0	0	0	5
39	0	0	1	1	0	0	0	0	0	2	3	2	2	C2	0	0	0	0	0	0	0	0	7	0	0	0	0	0	0	0	0	0	7
39	0	0	1	1	0	0	0	0	0	2	3	2	3	C2	0	0	0	0	0	0	0	5	4	0	0	0	0	0	0	0	0	0	8
39	0	0	1	1	0	0	0	0	0	2	3	2	4	C2	0	0	0	0	0	0	0	1	4	0	0	0	0	0	0	0	0	0	6
39	0	0	1	1	0	0	0	0	0	2	3	2	5	C2	0	0	0	0	0	0	0	3	1	0	0	0	0	0	0	0	0	0	8
39	0	0	1	1	0	0	0	0	0	2	3	2	6	C2	0	0	0	0	4	0	0	0	2	0	0	0	0	0	0	0	0	0	1
39	0	0	1	1	0	0	0	0	0	2	3	2	7	C2	1	1	0	0	0	0	0	2	5	0	0	0	0	0	0	0	0	0	2
39	0	0	1	1	0	0	0	0	0	2	3	2	8	C2	1	0	0	0	0	0	0	2	2	0	0	0	0	0	0	0	0	0	1
39	0	0	1	1	0	0	0	0	0	2	3	2	9	C2	1	0	0	0	0	0	0	0	10	0	0	0	0	0	0	0	0	0	0
39	0	0	1	1	0	0	0	0	0	2	3	2	10	C2	0	0	0	0	0	0	0	1	6	0	0	0	0	0	0	0	0	0	3
39	0	0	1	1	0	0	0	0	0	2	1	3	1	C3	0	0	0	0	0	0	0	1	2	0	0	0	0	0	0	0	0	0	0
39	0	0	1	1	0	0	0	0	0	2	1	3	2	C3	0	0	0	0	0	0	0	1	0	0	0	0	0	0	0	0	0	0	8
39	0	0	1	1	0	0	0	0	0	2	1	3	3	C3	1	0	0	0	0	0	0	1	0	0	0	0	0	0	0	0	0	0	2
39	0	0	1	1	0	0	0	0	0	2	1	3	4	C3	0	0	0	0	0	0	0	1	11	0	0	0	0	0	0	0	0	0	4
39	0	0	1	1	0	0	0	0	0	2	1	3	5	C3	0	0	0	0	0	0	0	0	4	0	0	0	0	0	0	0	0	0	3
39	0	0	1	1	0	0	0	0	0	2	1	3	6	C3	0	0	0	0	0	0	0	0	14	0	0	0	0	0	0	0	0	0	0
39	0	0	1	1	0	0	0	0	0	2	1	3	7	C3	0	0	0	0	0	0	0	0	34	0	0	0	0	0	0	0	0	0	11
39	0	0	1	1	0	0	0	0	0	2	1	3	8	C3	0	0	0	0	0	0	0	0	3	0	0	0	0	0	0	0	0	0	3
39	0	0	1	1	0	0	0	0	0	2	1	3	9	C3	1	0	0	0	0	0	0	0	15	0	0	0	0	0	0	0	0	0	1
39	0	0	1	1	0	0	0	0	0	2	1	3	10	C3	0	0	0	0	0	0	0	1	1	0	0	0	0	0	0	0	0	0	5
39	0	0	1	1	0	0	0	0	0	4	3	4	1	C4	0	0	0	0	1	0	0	3	0	0	0	0	0	0	0	0	0	0	6
39	0	0	1	1	0	0	0	0	0	4	3	4	2	C4	0	0	0	0	0	0	0	18	16	0	0	0	0	0	0	0	0	0	4
39	0	0	1	1	0	0	0	0	0	4	3	4	3	C4	0	0	0	0	0	0	0	0	0	0	0	0	0	0	0	0	0	0	6
39	0	0	1	1	0	0	0	0	0	4	3	4	4	C4	0	0	0	0	0	0	0	3	2	0	0	0	0	0	0	0	0	0	2
39	0	0	1	1	0	0	0	0	0	4	3	4	5	C4	2	0	0	0	0	0	0	3	3	0	0	0	0	0	0	0	0	0	5
39	0	0	1	1	0	0	0	0	0	4	3	4	6	C4	0	0	0	0	0	0	0	0	7	0	0	0	0	0	0	0	0	0	7
39	0	0	1	1	0	0	0	0	0	4	3	4	7	C4	0	0	0	0	0	0	0	3	6	0	0	0	0	0	0	0	0	0	1
39	0	0	1	1	0	0	0	0	0	4	3	4	8	C4	0	0	0	0	0	0	0	8	9	0	0	0	0	0	0	0	0	0	3
39	0	0	1	1	0	0	0	0	0	4	3	4	9	C4	0	0	0	0	0	0	0	10	9	0	0	0	0	0	0	0	0	0	8
39	0	0	1	1	0	0	0	0	0	4	3	4	10	C4	1	0	0	0	0	0	0	12	7	0	0	0	0	0	0	0	0	0	3
39	0	0	1	1	0	0	0	0	0	3	2	5	1	C5	0	0	0	0	0	0	0	13	3	0	0	0	0	0	0	0	0	0	4
39	0	0	1	1	0	0	0	0	0	3	2	5	2	C5	1	0	0	0	0	0	0	4	5	0	0	0	0	0	0	0	0	0	8
39	0	0	1	1	0	0	0	0	0	3	2	5	3	C5	0	0	0	1	0	0	0	3	1	0	0	0	0	0	0	0	0	0	9
39	0	0	1	1	0	0	0	0	0	3	2	5	4	C5	0	0	0	0	0	0	0	26	1	0	0	0	0	0	0	0	0	0	3
39	0	0	1	1	0	0	0	0	0	3	2	5	5	C5	0	0	0	0	0	0	0	2	1	0	0	0	0	0	0	0	0	0	4
39	0	0	1	1	0	0	0	0	0	3	2	5	6	C5	0	0	0	0	0	0	0	4	2	0	0	0	0	0	0	0	0	0	4
39	0	0	1	1	0	0	0	0	0	3	2	5	7	C5	0	0	0	0	0	0	0	7	0	0	0	0	0	0	0	0	0	0	1
39	0	0	1	1	0	0	0	0	0	3	2	5	8	C5	0	0	0	0	0	0	0	1	0	0	0	0	0	0	0	0	0	0	4
39	0	0	1	1	0	0	0	0	0	3	2	5	9	C5	0	0	0	0	0	0	0	0	2	0	0	0	0	0	0	0	0	0	6
39	0	0	1	1	0	0	0	0	0	3	2	5	10	C5	1	1	0	0	0	0	0	4	4	0	0	0	0	0	0	0	0	0	2
39	0	0	1	0	1	0	0	0	0	1	5	1	1	N6	0	0	0	0	0	0	0	1	1	0	0	0	0	0	0	0	0	0	10
39	0	0	1	0	1	0	0	0	0	1	5	1	2	N6	0	0	0	0	0	0	0	5	0	0	0	0	0	0	0	0	0	0	5
39	0	0	1	0	1	0	0	0	0	1	5	1	3	N6	0	0	0	0	1	0	0	2	0	0	0	0	0	0	0	0	0	0	3
39	0	0	1	0	1	0	0	0	0	1	5	1	4	N6	0	0	0	0	0	0	0	8	4	0	0	0	0	0	0	0	0	0	8
39	0	0	1	0	1	0	0	0	0	1	5	1	5	N6	0	0	0	0	0	0	0	0	8	0	0	0	0	0	0	0	0	0	3
39	0	0	1	0	1	0	0	0	0	1	5	1	6	N6	0	0	0	0	0	0	0	3	0	0	0	0	0	0	0	0	0	0	5
39	0	0	1	0	1	0	0	0	0	1	5	1	7	N6	0	0	0	0	0	0	0	6	4	0	0	0	0	0	0	0	0	0	3
39	0	0	1	0	1	0	0	0	0	1	5	1	8	N6	1	0	0	0	0	0	0	4	0	0	0	0	0	0	0	0	0	0	3
39	0	0	1	0	1	0	0	0	0	1	5	1	9	N6	0	0	0	0	0	0	0	3	1	0	0	0	0	0	0	0	0	0	3
39	0	0	1	0	1	0	0	0	0	1	5	1	10	N6	1	0	0	0	0	0	0	4	2	0	0	0	0	0	0	0	0	0	4
39	0	0	1	0	1	0	0	0	0	2	1	2	1	N7	1	0	0	0	0	0	0	5	0	0	0	0	0	0	0	0	0	0	5
39	0	0	1	0	1	0	0	0	0	2	1	2	2	N7	0	0	0	0	0	1	0	5	0	0	0	0	0	0	0	0	0	0	0
39	0	0	1	0	1	0	0	0	0	2	1	2	3	N7	0	0	0	0	0	0	0	3	0	0	0	0	0	0	0	0	0	0	0
39	0	0	1	0	1	0	0	0	0	2	1	2	4	N7	0	0	0	0	0	0	0	1	0	0	0	0	0	0	0	0	0	0	8
39	0	0	1	0	1	0	0	0	0	2	1	2	5	N7	0	0	0	0	0	0	0	6	2	0	0	0	0	0	0	0	0	0	3
39	0	0	1	0	1	0	0	0	0	2	1	2	6	N7	0	0	0	0	0	0	0	4	0	0	0	0	0	0	0	0	0	0	0
39	0	0	1	0	1	0	0	0	0	2	1	2	7	N7	0	0	0	0	0	0	0	3	2	0	0	0	0	0	0	0	0	0	0
39	0	0	1	0	1	0	0	0	0	2	1	2	8	N7	0	0	0	0	0	0	0	1	0	0	0	0	0	0	0	0	0	0	4
39	0	0	1	0	1	0	0	0	0	2	1	2	9	N7	0	0	0	0	0	0	0	8	0	0	0	0	0	0	0	0	0	0	0
39	0	0	1	0	1	0	0	0	0	2	1	2	10	N7	0	0	0	0	0	0	0	0	0	0	0	0	0	0	0	0	0	0	4
39	0	0	1	0	1	0	0	0	1	3	4	3	1	N8	2	0	0	0	0	0	0	2	3	0	0	0	0	0	0	0	0	0	11
39	0	0	1	0	1	0	0	0	1	3	4	3	2	N8	0	0	0	0	0	0	0	20	2	0	0	0	0	0	0	0	0	0	3
39	0	0	1	0	1	0	0	0	1	3	4	3	3	N8	0	0	0	0	0	0	0	11	6	0	0	0	0	0	0	0	0	0	11
39	0	0	1	0	1	0	0	0	1	3	4	3	4	N8	0	0	0	0	0	0	0	4	5	0	0	0	0	0	0	0	0	0	5
39	0	0	1	0	1	0	0	0	1	3	4	3	5	N8	0	0	0	0	0	0	0	13	7	0	0	0	0	0	0	0	0	0	4
39	0	0	1	0	1	0	0	0	1	3	4	3	6	N8	0	0	0	0	0	0	0	4	4	0	0	0	0	0	0	0	0	0	7
39	0	0	1	0	1	0	0	0	1	3	4	3	7	N8	0	0	0	0	0	0	0	3	7	0	0	0	0	0	0	0	0	0	9
39	0	0	1	0	1	0	0	0	1	3	4	3	8	N8	0	0	0	0	0	0	0	5	5	0	0	0	0	0	0	0	0	0	6
39	0	0	1	0	1	0	0	0	1	3	4	3	9	N8	1	0	0	0	0	0	0	22	2	0	0	0	0	0	0	0	0	0	0
39	0	0	1	0	1	0	0	0	1	3	4	3	10	N8	0	0	0	0	0	0	0	6	5	0	0	0	0	0	0	0	0	0	0
39	0	0	1	0	1	0	0	0	0	2	1	4	1	N9	0	0	0	0	0	0	0	0	1	0	0	1	0	0	0	0	0	0	2
39	0	0	1	0	1	0	0	0	0	2	1	4	2	N9	0	0	0	0	0	0	0	0	4	0	0	0	0	0	0	0	0	0	2
39	0	0	1	0	1	0	0	0	0	2	1	4	3	N9	0	0	0	0	0	0	0	1	4	0	0	0	0	0	0	0	0	0	3
39	0	0	1	0	1	0	0	0	0	2	1	4	4	N9	0	0	0	0	0	0	0	0	1	0	0	0	0	0	0	0	0	0	3
39	0	0	1	0	1	0	0	0	0	2	1	4	5	N9	0	0	0	0	0	0	0	3	4	0	0	0	0	0	0	0	0	0	4
39	0	0	1	0	1	0	0	0	0	2	1	4	6	N9	0	0	0	0	0	0	0	1	2	0	0	0	0	0	0	0	0	0	1
39	0	0	1	0	1	0	0	0	0	2	1	4	7	N9	0	0	0	0	0	0	0	0	1	0	0	0	0	0	0	0	0	0	9
39	0	0	1	0	1	0	0	0	0	2	1	4	8	N9	0	0	0	0	0	0	0	3	5	0	0	0	1	0	0	0	0	0	6
39	0	0	1	0	1	0	0	0	0	2	1	4	9	N9	0	0	0	0	0	0	0	0	1	0	0	0	0	0	0	0	0	0	2
39	0	0	1	0	1	0	0	0	1	2	1	4	10	N9	1	0	0	0	0	0	0	2	1	0	0	0	0	0	0	0	0	0	7
39	0	0	1	0	1	0	0	0	1	4	5	5	1	N10	0	0	0	0	0	0	0	8	3	0	0	0	0	0	0	0	0	0	3
39	0	0	1	0	1	0	0	0	1	4	5	5	2	N10	0	0	0	0	0	0	0	3	5	0	0	0	0	0	0	0	0	0	3
39	0	0	1	0	1	0	0	0	1	4	5	5	3	N10	0	0	0	0	0	0	0	7	1	0	0	0	0	0	0	0	0	0	2
39	0	0	1	0	1	0	0	0	1	4	5	5	4	N10	0	0	0	0	0	0	0	6	2	0	0	0	0	0	0	0	0	0	0
39	0	0	1	0	1	0	0	0	1	4	5	5	5	N10	0	0	0	0	0	0	0	0	0	0	0	0	0	0	0	0	0	0	5
39	0	0	1	0	1	0	0	0	1	4	5	5	6	N10	0	0	0	0	0	0	0	3	0	0	0	0	0	0	0	0	0	0	0
39	0	0	1	0	1	0	0	0	1	4	5	5	7	N10	0	0	0	0	0	0	0	5	0	0	0	0	0	0	0	0	0	0	7
39	0	0	1	0	1	0	0	0	1	4	5	5	8	N10	0	0	0	0	0	0	0	5	0	0	0	0	0	0	0	0	0	0	0
39	0	0	1	0	1	0	0	0	1	4	5	5	9	N10	0	0	0	0	0	0	0	4	9	0	0	0	0	0	0	0	0	0	0
39	0	0	1	0	1	0	0	0	1	4	5	5	10	N10	1	0	0	0	0	0	0	2	0	0	0	0	0	0	0	0	0	0	3
39	0	0	1	0	0	1	0	0	0	1	3	1	1	I11	0	0	0	0	0	0	0	4	2	0	0	0	0	0	0	0	0	0	4
39	0	0	1	0	0	1	0	0	0	1	3	1	2	I11	0	0	0	0	0	0	0	1	2	0	0	0	0	0	0	0	0	0	3
39	0	0	1	0	0	1	0	0	0	1	3	1	3	I11	0	0	0	0	0	0	0	1	3	0	0	0	0	0	0	0	0	0	0
39	0	0	1	0	0	1	0	0	0	1	3	1	4	I11	0	0	0	0	0	0	0	6	1	0	0	0	0	0	0	0	0	0	0
39	0	0	1	0	0	1	0	0	0	1	3	1	5	I11	0	0	0	0	0	0	0	6	0	0	0	0	0	0	0	0	0	0	7
39	0	0	1	0	0	1	0	0	0	1	3	1	6	I11	1	0	0	0	0	0	0	3	8	0	0	0	0	0	0	0	0	0	0
39	0	0	1	0	0	1	0	0	0	1	3	1	7	I11	0	0	0	0	0	0	0	0	0	0	0	0	0	0	0	0	0	0	4
39	0	0	1	0	0	1	0	0	0	1	3	1	8	I11	0	0	0	0	0	0	0	1	0	0	0	0	0	0	0	0	0	0	3
39	0	0	1	0	0	1	0	0	0	1	3	1	9	I11	1	0	0	0	0	0	0	10	2	0	0	0	0	0	0	0	0	0	2
39	0	0	1	0	0	1	0	0	0	1	3	1	10	I11	0	0	0	0	0	0	0	0	0	0	0	0	0	0	0	0	0	0	3
39	0	0	1	0	0	1	0	0	0	2	4	2	1	I12	0	0	0	0	0	0	0	1	2	0	0	0	0	0	0	0	0	0	5
39	0	0	1	0	0	1	0	0	0	2	4	2	2	I12	0	0	0	0	0	0	0	3	2	0	0	0	0	0	0	0	0	0	5
39	0	0	1	0	0	1	0	0	0	2	4	2	3	I12	0	0	0	0	0	0	0	5	5	0	1	0	0	0	0	0	0	0	3
39	0	0	1	0	0	1	0	0	0	2	4	2	4	I12	1	0	0	0	0	0	0	0	1	0	0	0	0	0	0	0	0	0	4
39	0	0	1	0	0	1	0	0	0	2	4	2	5	I12	1	0	0	0	0	0	0	9	11	1	0	0	0	0	0	0	0	0	14
39	0	0	1	0	0	1	0	0	0	2	4	2	6	I12	0	0	0	0	0	0	0	5	16	0	0	0	0	0	0	0	0	0	1
39	0	0	1	0	0	1	0	0	0	2	4	2	7	I12	0	0	0	0	0	0	0	5	20	0	0	0	0	0	0	0	0	0	3
39	0	0	1	0	0	1	0	0	0	2	4	2	8	I12	0	0	0	0	0	0	0	4	14	0	0	0	0	0	0	0	0	0	12
39	0	0	1	0	0	1	0	0	0	2	4	2	9	I12	0	0	0	0	0	0	0	9	3	0	0	0	0	0	0	0	0	0	6
39	0	0	1	0	0	1	0	0	0	2	4	2	10	I12	0	0	0	0	0	0	0	2	13	0	0	0	0	0	0	0	0	0	4
39	0	0	1	0	0	1	0	0	0	3	2	3	1	I13	0	0	0	0	0	0	0	6	4	0	0	0	0	0	0	0	0	0	10
39	0	0	1	0	0	1	0	0	0	3	2	3	2	I13	1	0	0	0	0	0	0	0	7	0	0	0	0	0	0	0	0	0	5
39	0	0	1	0	0	1	0	0	0	3	2	3	3	I13	0	0	0	0	0	0	0	1	13	0	0	0	0	0	0	0	0	0	1
39	0	0	1	0	0	1	0	0	0	3	2	3	4	I13	0	0	0	0	0	0	0	4	7	0	0	0	0	0	0	0	0	0	1
39	0	0	1	0	0	1	0	0	0	3	2	3	5	I13	0	0	0	0	0	0	0	1	2	0	0	0	0	0	0	0	0	0	2
39	0	0	1	0	0	1	0	0	0	3	2	3	6	I13	1	0	0	1	0	0	0	0	4	0	0	0	0	0	0	0	0	0	3
39	0	0	1	0	0	1	0	0	0	3	2	3	7	I13	0	0	0	0	0	0	0	5	3	0	0	0	0	0	0	0	0	0	10
39	0	0	1	0	0	1	0	0	0	3	2	3	8	I13	0	0	0	0	0	0	0	6	12	0	0	0	0	0	0	0	0	0	11
39	0	0	1	0	0	1	0	0	0	3	2	3	9	I13	0	0	0	0	0	0	0	0	0	0	0	0	0	0	0	0	0	0	16
39	0	0	1	0	0	1	0	0	0	3	2	3	10	I13	0	0	0	0	0	0	0	5	11	0	0	0	0	0	0	0	0	0	7
39	0	0	1	0	0	1	0	0	0	4	5	4	1	I14	0	0	0	0	0	0	0	2	0	0	0	0	0	0	0	0	0	0	0
39	0	0	1	0	0	1	0	0	0	4	5	4	2	I14	0	0	0	0	0	0	0	3	0	0	0	0	0	0	0	0	0	0	1
39	0	0	1	0	0	1	0	0	0	4	5	4	3	I14	0	0	0	0	0	0	0	4	5	0	0	0	0	0	0	0	0	0	8
39	0	0	1	0	0	1	0	0	0	4	5	4	4	I14	0	0	0	0	0	0	0	15	0	0	0	0	0	0	0	0	0	0	4
39	0	0	1	0	0	1	0	0	0	4	5	4	5	I14	0	0	0	0	0	0	0	1	2	0	0	0	0	0	0	0	0	0	1
39	0	0	1	0	0	1	0	0	0	4	5	4	6	I14	0	0	0	0	0	0	0	1	0	0	0	0	0	0	0	0	0	0	0
39	0	0	1	0	0	1	0	0	0	4	5	4	7	I14	0	0	0	0	0	0	0	0	8	0	0	0	0	0	0	0	0	0	0
39	0	0	1	0	0	1	0	0	0	4	5	4	8	I14	0	0	0	0	0	0	0	0	4	0	0	0	0	0	0	0	0	0	2
39	0	0	1	0	0	1	0	0	0	4	5	4	9	I14	1	0	0	0	0	0	0	15	11	0	0	0	0	0	0	0	0	0	4
39	0	0	1	0	0	1	0	0	0	4	5	4	10	I14	0	0	0	0	0	0	0	3	2	0	0	0	0	0	0	0	0	0	3
39	0	0	1	0	0	1	0	0	0	4	3	5	1	I15	1	0	0	0	0	0	0	4	6	0	0	0	0	0	0	0	0	0	10
39	0	0	1	0	0	1	0	0	0	4	3	5	2	I15	0	0	0	0	0	0	0	1	11	0	0	0	0	0	0	0	0	0	8
39	0	0	1	0	0	1	0	0	0	4	3	5	3	I15	0	0	0	0	0	0	0	8	10	1	0	0	0	0	0	0	0	0	4
39	0	0	1	0	0	1	0	0	0	4	3	5	4	I15	0	0	0	0	0	0	0	3	4	0	0	0	0	0	0	0	0	0	7
39	0	0	1	0	0	1	0	0	0	4	3	5	5	I15	0	0	0	0	0	0	0	2	9	0	0	0	0	0	0	0	0	0	3
39	0	0	1	0	0	1	0	0	0	4	3	5	6	I15	0	0	0	0	0	0	0	2	3	0	0	0	0	0	0	0	0	0	8
39	0	0	1	0	0	1	0	0	0	4	3	5	7	I15	0	0	0	0	0	0	0	0	5	0	0	0	0	0	0	0	0	0	9
39	0	0	1	0	0	1	0	0	0	4	3	5	8	I15	0	0	0	0	0	0	0	3	2	0	0	0	0	0	0	0	0	0	5
39	0	0	1	0	0	1	0	0	0	4	3	5	9	I15	0	0	0	0	0	0	0	0	9	0	0	0	0	0	0	0	0	0	8
39	0	0	1	0	0	1	0	0	0	4	3	5	10	I15	1	0	0	0	0	0	0	1	4	0	0	0	0	0	0	0	0	0	4
39	0	0	1	0	0	0	1	0	1	1	2	1	1	A16	0	0	0	0	0	0	0	1	6	0	0	0	0	0	0	0	0	0	1
39	0	0	1	0	0	0	1	0	1	1	2	1	2	A16	0	0	0	0	0	0	0	1	0	0	0	0	0	0	0	0	0	0	0
39	0	0	1	0	0	0	1	0	1	1	2	1	3	A16	0	0	0	0	0	0	0	1	4	0	0	0	0	0	0	0	0	0	2
39	0	0	1	0	0	0	1	0	1	1	2	1	4	A16	0	0	0	0	0	0	0	2	1	0	0	0	0	0	0	0	0	0	1
39	0	0	1	0	0	0	1	0	1	1	2	1	5	A16	0	0	0	0	0	0	0	0	0	0	0	0	0	0	0	0	0	0	4
39	0	0	1	0	0	0	1	0	1	1	2	1	6	A16	0	0	0	0	0	0	0	5	6	0	0	0	0	0	0	0	0	0	1
39	0	0	1	0	0	0	1	0	1	1	2	1	7	A16	0	0	0	0	0	0	0	2	0	0	0	0	0	0	0	0	0	0	1
39	0	0	1	0	0	0	1	0	1	1	2	1	8	A16	0	0	0	0	0	0	0	3	4	0	0	0	0	0	0	0	0	0	2
39	0	0	1	0	0	0	1	0	1	1	2	1	9	A16	0	0	0	0	0	0	0	3	1	0	0	0	0	0	0	0	0	0	1
39	0	0	1	0	0	0	1	0	1	1	2	1	10	A16	0	0	0	0	0	0	0	1	4	0	0	0	0	0	0	0	0	0	1
39	0	0	1	0	0	0	1	0	0	2	5	2	1	A17	0	0	0	0	0	0	0	1	3	0	0	0	0	0	0	0	0	0	9
39	0	0	1	0	0	0	1	0	0	2	5	2	2	A17	0	0	0	0	0	0	0	0	1	0	0	0	0	0	0	0	0	0	3
39	0	0	1	0	0	0	1	0	0	2	5	2	3	A17	0	0	0	0	0	0	0	1	0	0	0	0	0	0	0	0	0	0	3
39	0	0	1	0	0	0	1	0	0	2	5	2	4	A17	0	0	0	1	0	0	0	0	2	0	0	0	0	0	0	0	0	0	4
39	0	0	1	0	0	0	1	0	0	2	5	2	5	A17	0	0	0	0	0	0	0	0	2	0	0	0	0	0	0	0	0	0	2
39	0	0	1	0	0	0	1	0	0	2	5	2	6	A17	0	0	0	0	0	0	0	0	6	0	0	0	0	0	0	0	0	0	2
39	0	0	1	0	0	0	1	0	0	2	5	2	7	A17	0	0	0	0	0	0	0	1	5	0	0	0	0	0	0	0	0	0	10
39	0	0	1	0	0	0	1	0	0	2	5	2	8	A17	0	0	0	0	0	0	0	0	3	0	0	0	0	0	0	0	0	0	2
39	0	0	1	0	0	0	1	0	0	2	5	2	9	A17	0	0	0	0	0	0	0	0	2	0	0	0	0	0	0	0	0	0	3
39	0	0	1	0	0	0	1	0	0	2	5	2	10	A17	0	0	0	0	0	0	0	2	2	0	0	0	0	0	0	0	0	0	3
39	0	0	1	0	0	0	1	0	0	3	3	3	1	A18	1	0	0	0	0	0	0	4	3	0	0	0	0	0	0	0	0	0	3
39	0	0	1	0	0	0	1	0	1	3	3	3	2	A18	0	0	0	0	0	0	0	2	1	0	0	0	0	0	0	0	0	0	3
39	0	0	1	0	0	0	1	0	1	3	3	3	3	A18	0	0	0	0	0	0	0	0	3	0	0	0	0	0	0	0	0	0	3
39	0	0	1	0	0	0	1	0	1	3	3	3	4	A18	0	0	0	0	0	0	0	0	0	0	0	0	0	0	0	0	0	0	7
39	0	0	1	0	0	0	1	0	1	3	3	3	5	A18	0	0	0	0	0	0	0	3	1	0	0	0	0	0	0	0	0	0	1
39	0	0	1	0	0	0	1	0	1	3	3	3	6	A18	0	1	0	0	0	0	0	0	0	0	0	0	0	0	0	0	0	0	4
39	0	0	1	0	0	0	1	0	1	3	3	3	7	A18	0	0	0	0	0	0	0	0	6	0	0	0	0	0	0	0	0	0	8
39	0	0	1	0	0	0	1	0	1	3	3	3	8	A18	0	0	0	0	0	0	0	0	1	0	0	0	0	0	0	0	0	0	4
39	0	0	1	0	0	0	1	0	1	3	3	3	9	A18	0	0	0	0	0	0	0	0	0	0	0	0	0	0	0	0	0	0	8
39	0	0	1	0	0	0	1	0	1	3	3	3	10	A18	0	0	0	0	0	0	0	0	0	0	0	0	0	0	0	0	0	0	3
39	0	0	1	0	0	0	1	0	0	3	2	4	1	A19	0	0	0	0	0	0	0	2	1	0	0	0	0	0	0	0	0	0	1
39	0	0	1	0	0	0	1	0	0	3	2	4	2	A19	0	0	0	0	0	0	0	0	1	0	0	0	0	0	0	0	0	0	5
39	0	0	1	0	0	0	1	0	0	3	2	4	3	A19	0	0	0	0	0	0	0	0	1	0	0	0	0	0	0	0	0	0	3
39	0	0	1	0	0	0	1	0	0	3	2	4	4	A19	0	0	0	0	0	0	0	0	3	0	0	0	0	0	0	0	0	0	5
39	0	0	1	0	0	0	1	0	0	3	2	4	5	A19	0	1	0	0	0	0	0	0	3	0	0	0	0	0	0	0	0	0	1
39	0	0	1	0	0	0	1	0	0	3	2	4	6	A19	0	0	0	0	0	0	0	0	2	0	0	0	0	0	0	0	0	0	4
39	0	0	1	0	0	0	1	0	0	3	2	4	7	A19	0	0	0	0	0	0	0	3	0	0	0	0	0	0	0	0	0	0	2
39	0	0	1	0	0	0	1	0	0	3	2	4	8	A19	0	0	0	0	0	0	0	3	8	0	0	0	0	0	0	0	0	0	7
39	0	0	1	0	0	0	1	0	0	3	2	4	9	A19	0	0	0	0	0	0	0	1	1	0	0	0	0	0	0	0	0	0	4
39	0	0	1	0	0	0	1	0	0	3	2	4	10	A19	0	0	0	0	0	0	0	1	0	0	0	0	0	0	0	0	0	0	3
39	0	0	1	0	0	0	1	0	0	5	4	5	1	A20	0	1	0	0	0	0	0	0	1	0	0	0	0	0	0	0	0	0	4
39	0	0	1	0	0	0	1	0	0	5	4	5	2	A20	0	3	0	0	0	0	0	1	3	0	0	0	0	0	0	0	0	0	2
39	0	0	1	0	0	0	1	0	0	5	4	5	3	A20	0	0	0	0	0	0	0	0	8	0	0	0	0	0	0	0	0	0	4
39	0	0	1	0	0	0	1	0	0	5	4	5	4	A20	0	0	0	0	0	1	0	1	1	0	0	0	0	0	0	0	0	0	4
39	0	0	1	0	0	0	1	0	0	5	4	5	5	A20	0	0	0	0	0	0	0	1	6	0	0	0	0	0	0	0	0	0	0
39	0	0	1	0	0	0	1	0	0	5	4	5	6	A20	0	0	0	0	0	0	0	0	1	0	0	0	0	0	0	0	0	0	8
39	0	0	1	0	0	0	1	0	0	5	4	5	7	A20	0	0	0	0	0	0	0	0	3	0	0	0	0	0	0	0	0	0	5
39	0	0	1	0	0	0	1	0	0	5	4	5	8	A20	2	1	0	0	0	0	0	0	1	0	0	0	0	0	0	0	0	0	3
39	0	0	1	0	0	0	1	0	0	5	4	5	9	A20	2	0	0	0	0	0	0	1	7	0	0	0	0	0	0	0	0	0	6
39	0	0	1	0	0	0	1	0	0	5	4	5	10	A20	0	0	0	0	0	0	0	0	0	0	0	0	0	0	0	0	0	0	9
39	0	0	1	0	0	0	0	1	1	1	1	1	1	B21	0	0	0	0	0	0	0	5	2	0	0	0	0	0	0	0	0	0	13
39	0	0	1	0	0	0	0	1	1	1	1	1	2	B21	1	0	0	0	0	0	0	2	3	0	0	0	0	0	0	0	0	0	1
39	0	0	1	0	0	0	0	1	1	1	1	1	3	B21	0	0	0	0	0	0	0	3	5	0	0	0	0	0	0	0	0	0	2
39	0	0	1	0	0	0	0	1	1	1	1	1	4	B21	0	0	0	0	0	0	0	0	2	0	0	0	0	0	0	0	0	0	11
39	0	0	1	0	0	0	0	1	1	1	1	1	5	B21	0	0	0	0	0	0	0	0	1	0	0	0	0	0	0	0	0	0	4
39	0	0	1	0	0	0	0	1	1	1	1	1	6	B21	1	0	0	0	0	0	0	0	3	0	0	0	0	0	0	0	0	0	1
39	0	0	1	0	0	0	0	1	1	1	1	1	7	B21	0	1	0	0	0	0	0	1	2	0	0	0	0	0	0	0	0	0	1
39	0	0	1	0	0	0	0	1	1	1	1	1	8	B21	0	0	0	0	0	0	0	4	1	0	0	0	0	0	0	0	0	0	2
39	0	0	1	0	0	0	0	1	1	1	1	1	9	B21	1	0	0	0	0	0	0	6	0	0	0	0	0	0	0	0	0	0	5
39	0	0	1	0	0	0	0	1	1	1	1	1	10	B21	0	0	0	0	0	0	0	1	2	0	0	0	0	0	0	0	0	0	4
39	0	0	1	0	0	0	0	1	1	2	2	2	1	B22	0	0	0	0	0	0	0	3	0	0	0	0	0	0	0	0	0	0	3
39	0	0	1	0	0	0	0	1	1	2	2	2	2	B22	0	0	0	0	0	0	0	2	0	0	0	0	0	0	0	0	0	0	0
39	0	0	1	0	0	0	0	1	1	2	2	2	3	B22	0	0	0	0	0	0	0	3	1	0	0	0	0	0	0	0	0	0	0
39	0	0	1	0	0	0	0	1	1	2	2	2	4	B22	0	0	0	0	1	0	0	0	1	0	0	0	0	0	0	0	0	0	1
39	0	0	1	0	0	0	0	1	1	2	2	2	5	B22	0	0	0	0	0	0	0	2	0	0	0	0	0	0	0	0	0	0	5
39	0	0	1	0	0	0	0	1	1	2	2	2	6	B22	0	0	0	0	0	0	0	4	0	0	0	0	0	0	0	0	0	0	0
39	0	0	1	0	0	0	0	1	1	2	2	2	7	B22	0	0	0	0	0	0	0	0	0	0	0	0	0	0	0	0	0	0	4
39	0	0	1	0	0	0	0	1	1	2	2	2	8	B22	0	0	0	0	0	0	0	6	12	0	0	0	0	0	0	0	0	0	0
39	0	0	1	0	0	0	0	1	1	2	2	2	9	B22	0	0	0	0	0	0	0	0	1	0	0	0	0	0	0	0	0	0	2
39	0	0	1	0	0	0	0	1	1	2	2	2	10	B22	0	0	0	0	0	0	0	0	0	0	0	0	0	0	0	0	0	0	3
39	0	0	1	0	0	0	0	1	0	3	5	3	1	B23	0	0	0	0	0	0	0	0	0	0	0	0	0	0	0	0	0	0	4
39	0	0	1	0	0	0	0	1	0	3	5	3	2	B23	0	0	0	0	0	0	0	3	4	0	0	0	0	0	0	0	0	0	0
39	0	0	1	0	0	0	0	1	0	3	5	3	3	B23	0	0	0	0	0	0	0	11	0	0	0	0	0	0	0	0	0	0	0
39	0	0	1	0	0	0	0	1	0	3	5	3	4	B23	0	0	0	0	0	0	0	5	0	0	0	0	0	0	0	0	0	0	0
39	0	0	1	0	0	0	0	1	0	3	5	3	5	B23	0	0	0	0	0	0	0	5	0	0	0	0	0	0	0	0	0	0	0
39	0	0	1	0	0	0	0	1	0	3	5	3	6	B23	0	0	0	0	0	0	0	0	0	0	0	0	0	0	0	0	0	0	4
39	0	0	1	0	0	0	0	1	0	3	5	3	7	B23	0	0	0	0	0	0	0	1	3	0	0	0	0	0	0	0	0	0	3
39	0	0	1	0	0	0	0	1	0	3	5	3	8	B23	0	0	0	0	0	0	0	8	2	0	0	0	0	0	0	0	0	0	2
39	0	0	1	0	0	0	0	1	0	3	5	3	9	B23	0	0	0	0	0	0	0	0	2	0	0	0	0	0	0	0	0	0	4
39	0	0	1	0	0	0	0	1	0	3	5	3	10	B23	0	0	0	0	0	0	0	0	0	0	0	0	0	0	0	0	0	0	6
39	0	0	1	0	0	0	0	1	1	4	4	4	1	B24	0	0	0	0	0	0	0	0	2	0	0	0	0	0	0	0	0	0	1
39	0	0	1	0	0	0	0	1	1	4	4	4	2	B24	0	0	0	0	0	0	0	1	1	0	0	0	0	0	0	0	0	0	6
39	0	0	1	0	0	0	0	1	1	4	4	4	3	B24	0	0	0	0	0	0	0	0	3	0	0	0	0	0	0	0	0	0	4
39	0	0	1	0	0	0	0	1	1	4	4	4	4	B24	0	0	0	0	0	0	0	1	1	0	0	0	0	0	0	0	0	0	1
39	0	0	1	0	0	0	0	1	1	4	4	4	5	B24	0	0	0	0	0	0	0	0	0	0	0	0	0	0	0	0	0	0	3
39	0	0	1	0	0	0	0	1	1	4	4	4	6	B24	0	0	0	0	0	0	0	0	6	0	0	0	0	0	0	0	0	0	0
39	0	0	1	0	0	0	0	1	1	4	4	4	7	B24	0	0	0	0	0	0	0	4	12	0	0	0	0	0	0	0	0	0	2
39	0	0	1	0	0	0	0	1	1	4	4	4	8	B24	1	0	0	0	0	0	0	0	1	0	0	0	0	0	0	0	0	0	1
39	0	0	1	0	0	0	0	1	1	4	4	4	9	B24	0	0	0	0	0	0	0	0	2	0	0	0	0	0	0	0	0	0	7
39	0	0	1	0	0	0	0	1	1	4	4	4	10	B24	2	0	0	0	0	0	0	1	1	0	0	0	0	0	0	0	0	0	3
39	0	0	1	0	0	0	0	1	1	2	1	5	1	B25	0	0	0	0	0	0	0	8	1	0	0	0	0	0	0	0	0	0	1
39	0	0	1	0	0	0	0	1	1	2	1	5	2	B25	0	0	0	0	0	0	0	2	0	0	0	0	0	0	0	0	0	0	0
39	0	0	1	0	0	0	0	1	1	2	1	5	3	B25	0	0	0	0	0	0	0	3	0	0	0	0	0	0	0	0	0	0	0
39	0	0	1	0	0	0	0	1	1	2	1	5	4	B25	0	0	0	0	0	0	0	0	2	0	0	0	0	0	0	0	0	0	1
39	0	0	1	0	0	0	0	1	1	2	1	5	5	B25	0	0	0	0	0	0	0	4	1	0	0	0	0	0	0	0	0	0	4
39	0	0	1	0	0	0	0	1	1	2	1	5	6	B25	0	0	0	0	0	0	0	0	3	0	0	0	0	0	0	0	0	0	1
39	0	0	1	0	0	0	0	1	1	2	1	5	7	B25	0	0	0	0	0	0	0	6	4	0	0	0	0	0	0	0	0	0	3
[truncated: 753 more rows]
