# Supplementary material for: Risk Assessment of Genetically Engineered Maize Resistant to Diabrotica spp.: Influence on Above-Ground Arthropods in the Czech Republic
Source: PLoS One. 2015 Jun 17;10(6):e0130656. doi: 10.1371/journal.pone.0130656 (PMC4470634; doi:10.1371/journal.pone.0130656)
Supplement: S2 Table — (XLS) [file pone.0130656.s002.xls]

## Sheet: sticky traps
Monitoring of parasitoids and predators on yellow sticky traps
			C	N	I	A	B
2009	2010	2011	MON88017	DK315	DK315 + insecticide	KIPOUS	PR38N86	drainage wells (1 = present in plot)	hunting lookout (number = number of plots from hunting lookout)	row (1 to 5: from southwest to northeast, 1 = nearest to forest)	column (1 to 5: from southeast to northwest)	sticky trap	plot	Coccinellidae	Syrphidae	Hymenoptera (parasitoids)	Neuroptera	Panorpidae
1	0	0	1	0	0	0	0	1	1	4	1	1	C1	7	33	0	2	0
1	0	0	1	0	0	0	0	1	1	4	1	2	C1	2	21	0	0	0
1	0	0	1	0	0	0	0	2	2	3	2	1	C2	5	28	0	0	1
1	0	0	1	0	0	0	0	2	2	3	2	2	C2	2	82	0	0	0
1	0	0	1	0	0	0	0	2	2	1	3	1	C3	5	87	1	1	2
1	0	0	1	0	0	0	0	2	2	1	3	2	C3	5	79	0	0	0
1	0	0	1	0	0	0	0	4	4	3	4	1	C4	4	42	3	0	0
1	0	0	1	0	0	0	0	4	4	3	4	2	C4	13	25	1	0	0
1	0	0	1	0	0	0	0	3	3	2	5	1	C5	5	68	2	0	0
1	0	0	1	0	0	0	0	3	3	2	5	2	C5	5	41	2	0	0
1	0	0	0	1	0	0	0	1	1	5	1	1	N6	1	31	0	0	0
1	0	0	0	1	0	0	0	1	1	5	1	2	N6	0	34	0	1	0
1	0	0	0	1	0	0	0	2	2	1	2	1	N7	3	126	0	0	0
1	0	0	0	1	0	0	0	2	2	1	2	2	N7	0	105	0	0	0
1	0	0	0	1	0	0	0	3	3	4	3	1	N8	2	13	1	0	0
1	0	0	0	1	0	0	0	3	3	4	3	2	N8	7	20	0	0	0
1	0	0	0	1	0	0	0	2	2	1	4	1	N9	0	80	0	0	2
1	0	0	0	1	0	0	0	2	2	1	4	2	N9	1	75	0	0	0
1	0	0	0	1	0	0	0	4	4	5	5	1	N10	4	39	0	0	0
1	0	0	0	1	0	0	0	4	4	5	5	2	N10	4	25	0	0	0
1	0	0	0	0	1	0	0	1	1	3	1	1	I11	0	53	0	0	0
1	0	0	0	0	1	0	0	1	1	3	1	2	I11	6	53	0	0	1
1	0	0	0	0	1	0	0	2	2	4	2	1	I12	5	27	0	0	0
1	0	0	0	0	1	0	0	2	2	4	2	2	I12	10	6	0	0	0
1	0	0	0	0	1	0	0	3	3	2	3	1	I13	2	31	0	0	0
1	0	0	0	0	1	0	0	3	3	2	3	2	I13	1	91	0	0	0
1	0	0	0	0	1	0	0	4	4	5	4	1	I14	4	19	2	1	0
1	0	0	0	0	1	0	0	4	4	5	4	2	I14	6	25	0	0	0
1	0	0	0	0	1	0	0	4	4	3	5	1	I15	0	69	0	0	0
1	0	0	0	0	1	0	0	4	4	3	5	2	I15	0	53	0	0	0
1	0	0	0	0	0	1	0	1	1	2	1	1	A16	1	51	0	0	0
1	0	0	0	0	0	1	0	1	1	2	1	2	A16	5	40	0	0	0
1	0	0	0	0	0	1	0	2	2	5	2	1	A17	0	7	1	0	0
1	0	0	0	0	0	1	0	2	2	5	2	2	A17	6	36	3	1	0
1	0	0	0	0	0	1	0	3	3	3	3	1	A18	6	31	0	1	0
1	0	0	0	0	0	1	0	3	3	3	3	2	A18	3	20	1	2	0
1	0	0	0	0	0	1	0	3	3	2	4	1	A19	2	69	0	0	1
1	0	0	0	0	0	1	0	3	3	2	4	2	A19	0	30	1	1	0
1	0	0	0	0	0	1	0	5	5	4	5	1	A20	2	8	0	1	0
1	0	0	0	0	0	1	0	5	5	4	5	2	A20	1	23	0	1	0
1	0	0	0	0	0	0	1	1	1	1	1	1	B21	2	24	0	0	0
1	0	0	0	0	0	0	1	1	1	1	1	2	B21	4	33	0	3	1
1	0	0	0	0	0	0	1	2	2	2	2	1	B22	10	73	0	0	0
1	0	0	0	0	0	0	1	2	2	2	2	2	B22	3	36	0	0	0
1	0	0	0	0	0	0	1	3	3	5	3	1	B23	3	51	2	1	0
1	0	0	0	0	0	0	1	3	3	5	3	2	B23	7	7	0	0	0
1	0	0	0	0	0	0	1	4	4	4	4	1	B24	8	5	0	0	0
1	0	0	0	0	0	0	1	4	4	4	4	2	B24	10	23	0	0	0
1	0	0	0	0	0	0	1	2	2	1	5	1	B25	4	40	0	0	0
1	0	0	0	0	0	0	1	2	2	1	5	2	B25	4	33	0	0	1
0	1	0	1	0	0	0	0	1	1	4	1	1	C1	0	4	2	0	1
0	1	0	1	0	0	0	0	1	1	4	1	2	C1	0	4	1	0	0
0	1	0	1	0	0	0	0	2	2	3	2	1	C2	0	5	7	0	0
0	1	0	1	0	0	0	0	2	2	3	2	2	C2	1	6	2	0	1
0	1	0	1	0	0	0	0	2	2	1	3	1	C3	0	1	0	0	0
0	1	0	1	0	0	0	0	2	2	1	3	2	C3	0	6	0	0	3
0	1	0	1	0	0	0	0	4	4	3	4	1	C4	0	1	1	0	0
0	1	0	1	0	0	0	0	4	4	3	4	2	C4	1	4	0	0	0
0	1	0	1	0	0	0	0	3	3	2	5	1	C5	3	2	45	1	0
0	1	0	1	0	0	0	0	3	3	2	5	2	C5	4	5	4	0	0
0	1	0	0	1	0	0	0	1	1	5	1	1	N6	1	16	3	0	0
0	1	0	0	1	0	0	0	1	1	5	1	2	N6	1	10	0	0	0
0	1	0	0	1	0	0	0	2	2	1	2	1	N7	3	5	0	0	1
0	1	0	0	1	0	0	0	2	2	1	2	2	N7	3	6	0	0	2
0	1	0	0	1	0	0	0	3	3	4	3	1	N8	0	21	0	0	0
0	1	0	0	1	0	0	0	3	3	4	3	2	N8	0	9	12	0	0
0	1	0	0	1	0	0	0	2	2	1	4	1	N9	2	7	0	1	3
0	1	0	0	1	0	0	0	2	2	1	4	2	N9	0	6	0	0	4
0	1	0	0	1	0	0	0	4	4	5	5	1	N10	0	3	12	0	0
0	1	0	0	1	0	0	0	4	4	5	5	2	N10	0	14	4	0	0
0	1	0	0	0	1	0	0	1	1	3	1	1	I11	0	2	4	2	0
0	1	0	0	0	1	0	0	1	1	3	1	2	I11	0	2	4	2	3
0	1	0	0	0	1	0	0	2	2	4	2	1	I12	2	9	3	0	0
0	1	0	0	0	1	0	0	2	2	4	2	2	I12	0	10	0	0	1
0	1	0	0	0	1	0	0	3	3	2	3	1	I13	0	2	0	6	1
0	1	0	0	0	1	0	0	3	3	2	3	2	I13	0	3	2	1	3
0	1	0	0	0	1	0	0	4	4	5	4	1	I14	1	5	1	0	0
0	1	0	0	0	1	0	0	4	4	5	4	2	I14	0	5	0	0	0
0	1	0	0	0	1	0	0	4	4	3	5	1	I15	0	7	28	0	0
0	1	0	0	0	1	0	0	4	4	3	5	2	I15	2	8	44	0	0
0	1	0	0	0	0	1	0	1	1	2	1	1	A16	0	3	4	0	4
0	1	0	0	0	0	1	0	1	1	2	1	2	A16	2	2	0	0	6
0	1	0	0	0	0	1	0	2	2	5	2	1	A17	3	4	0	0	0
0	1	0	0	0	0	1	0	2	2	5	2	2	A17	1	2	0	1	0
0	1	0	0	0	0	1	0	3	3	3	3	1	A18	0		1	1	1
0	1	0	0	0	0	1	0	3	3	3	3	2	A18	0	2	0	0	1
0	1	0	0	0	0	1	0	3	3	2	4	1	A19	0	1	4	3	0
0	1	0	0	0	0	1	0	3	3	2	4	2	A19	1	5	3	5	6
0	1	0	0	0	0	1	0	5	5	4	5	1	A20	0	9	0	0	1
0	1	0	0	0	0	1	0	5	5	4	5	2	A20	0	3	1	0	0
0	1	0	0	0	0	0	1	1	1	1	1	1	B21	0	4	0	0	5
0	1	0	0	0	0	0	1	1	1	1	1	2	B21	3	6	0	0	3
0	1	0	0	0	0	0	1	2	2	2	2	1	B22	2	5	0	0	2
0	1	0	0	0	0	0	1	2	2	2	2	2	B22	0	3	2	2	2
0	1	0	0	0	0	0	1	3	3	5	3	1	B23	2	11	0	0	2
0	1	0	0	0	0	0	1	3	3	5	3	2	B23	0	1	2	0	0
0	1	0	0	0	0	0	1	4	4	4	4	1	B24	0	1	2	1	0
0	1	0	0	0	0	0	1	4	4	4	4	2	B24	1	8	0	0	1
0	1	0	0	0	0	0	1	2	2	1	5	1	B25	3	0	0	0	3
0	1	0	0	0	0	0	1	2	2	1	5	2	B25	0	4	0	0	2
0	0	1	1	0	0	0	0	1	1	4	1	1	C1	0	37	6	0	0
0	0	1	1	0	0	0	0	1	1	4	1	2	C1	0	56	9	0	0
0	0	1	1	0	0	0	0	2	2	3	2	1	C2	0	32	15	1	1
0	0	1	1	0	0	0	0	2	2	3	2	2	C2	2	51	7	0	0
0	0	1	1	0	0	0	0	2	2	1	3	1	C3	0	76	12	4	0
0	0	1	1	0	0	0	0	2	2	1	3	2	C3	2	98	14	4	1
0	0	1	1	0	0	0	0	4	4	3	4	1	C4	2	79	14	3	1
0	0	1	1	0	0	0	0	4	4	3	4	2	C4	2	86	4	0	0
0	0	1	1	0	0	0	0	3	3	2	5	1	C5	2	23	4	0	0
0	0	1	1	0	0	0	0	3	3	2	5	2	C5	2	53	5	1	0
0	0	1	0	1	0	0	0	1	1	5	1	1	N6	0	41	3	4	0
0	0	1	0	1	0	0	0	1	1	5	1	2	N6	1	51	3	4	1
0	0	1	0	1	0	0	0	2	2	1	2	1	N7	2	61	5	0	0
0	0	1	0	1	0	0	0	2	2	1	2	2	N7	1	61	2	0	5
0	0	1	0	1	0	0	0	3	3	4	3	1	N8	1	101	14	1	0
0	0	1	0	1	0	0	0	3	3	4	3	2	N8	0	96	19	5	0
0	0	1	0	1	0	0	0	2	2	1	4	1	N9	2	70	1	1	3
0	0	1	0	1	0	0	0	2	2	1	4	2	N9	0	114	5	0	2
0	0	1	0	1	0	0	0	4	4	5	5	1	N10	2	33	5	4	2
0	0	1	0	1	0	0	0	4	4	5	5	2	N10	0	60	9	2	1
0	0	1	0	0	1	0	0	1	1	3	1	1	I11	0	25	3	2	0
0	0	1	0	0	1	0	0	1	1	3	1	2	I11	0	46	1	1	0
0	0	1	0	0	1	0	0	2	2	4	2	1	I12	1	17	15	0	0
0	0	1	0	0	1	0	0	2	2	4	2	2	I12	0	28	12	2	0
0	0	1	0	0	1	0	0	3	3	2	3	1	I13	1	89	6	0	1
0	0	1	0	0	1	0	0	3	3	2	3	2	I13	1	98	12	2	0
0	0	1	0	0	1	0	0	4	4	5	4	1	I14	0	72	6	3	0
0	0	1	0	0	1	0	0	4	4	5	4	2	I14	0	57	1	2	0
0	0	1	0	0	1	0	0	4	4	3	5	1	I15	1	53	3	0	0
0	0	1	0	0	1	0	0	4	4	3	5	2	I15	1	26	3	1	0
0	0	1	0	0	0	1	0	1	1	2	1	1	A16	2	82	1	1	0
0	0	1	0	0	0	1	0	1	1	2	1	2	A16	1	95	1	0	0
0	0	1	0	0	0	1	0	2	2	5	2	1	A17	0	35	6	1	0
0	0	1	0	0	0	1	0	2	2	5	2	2	A17	1	46	2	0	0
0	0	1	0	0	0	1	0	3	3	3	3	1	A18	1	45	8	0	1
0	0	1	0	0	0	1	0	3	3	3	3	2	A18	2	52	6	5	0
0	0	1	0	0	0	1	0	3	3	2	4	1	A19	1	58	9	4	0
0	0	1	0	0	0	1	0	3	3	2	4	2	A19	2	69	4	2	1
0	0	1	0	0	0	1	0	5	5	4	5	1	A20	0	25	6	5	1
0	0	1	0	0	0	1	0	5	5	4	5	2	A20	0	60	2	2	0
0	0	1	0	0	0	0	1	1	1	1	1	1	B21	0	107	3	2	7
0	0	1	0	0	0	0	1	1	1	1	1	2	B21	0	76	2	0	3
0	0	1	0	0	0	0	1	2	2	2	2	1	B22	1	31	17	1	0
0	0	1	0	0	0	0	1	2	2	2	2	2	B22	2	34	9	1	0
0	0	1	0	0	0	0	1	3	3	5	3	1	B23	0	93	10	1	0
0	0	1	0	0	0	0	1	3	3	5	3	2	B23	1	96	10	2	3
0	0	1	0	0	0	0	1	4	4	4	4	1	B24	2	63	2	1	0
0	0	1	0	0	0	0	1	4	4	4	4	2	B24	2	45	1	2	1
0	0	1	0	0	0	0	1	2	2	1	5	1	B25	0	63	4	0	2
0	0	1	0	0	0	0	1	2	2	1	5	2	B25	0	57	10	6	3
