# Supplementary material for: Risk Assessment of Genetically Engineered Maize Resistant to Diabrotica spp.: Influence on Above-Ground Arthropods in the Czech Republic
Source: PLoS One. 2015 Jun 17;10(6):e0130656. doi: 10.1371/journal.pone.0130656 (PMC4470634; doi:10.1371/journal.pone.0130656)
Supplement: S3 Table — (XLS) [file pone.0130656.s003.xls]

## Sheet: BBCH 16 2009 
	Cry3Bb1 measurement at stage of six unfolded leaves (BBCH 16)
	GM plants						Control plants				Abbrevations
	Concentration in test well [ng]	Absorbance	Bt content [ug/g FW]	Average amount [ug/g FW]	Part of plants		Interpolated value	Absorbance	Part of plants		C	MON88017
	23.293	3.2393			K+		0.0585532	0.0456	K-		N	DK315
											I	DK315 + insecticide
											A	KIPOUS
											B	PR38N86
	1.22646	0.800145	30.6614	30.7452	root C1		0.0599914	0.0433	root N		FW	fresh weight
	1.23316	0.80365	30.8291				0.063178	0.0456			K+	positive control
											K-	negative control
	1.23666	0.80548	30.9166	31.0216	root C2		0.044474	0.0321	root I
	1.24506	0.80987	31.1265				0.0613769	0.0443
	1.20541	0.789145	30.1353	30.1561	root C3		0.0626238	0.0452	root A
	1.20707	0.790012	30.1768				0.0597143	0.0431
	1.21956	0.796542	30.4891	30.4848	root C4		0.0477991	0.0345	root B
	1.21922	0.796362	30.4805				0.0615154	0.0444
	1.28767	0.83214	32.1916	33.1007	root C5
	1.36039	0.869354	34.0098
				31.1017	1.03965
	0.698279	0.49879	17.457	17.4385	aerial root C1		0.0443354	0.032	aerial root N
	0.6968	0.497856	17.42				0.0360225	0.026
	0.700389	0.500123	17.5097	17.4833	aerial root C2		0.0387935	0.028	aerial root I
	0.698279	0.49879	17.457				0.0277096	0.02
	0.776002	0.54789	19.4001	19.2184	aerial root C3		0.0152403	0.011	aerial root A
	0.761471	0.53871	19.0368				0.0207822	0.015
	0.734117	0.52143	18.3529	18.3537	aerial root C4		0.0290951	0.021	aerial root B
	0.73418	0.52147	18.3545				0.0346371	0.025
	0.77371	0.546442	19.3427	19.6751	aerial root C5
	0.800301	0.56324	20.0075
				18.4338	0.900773
	0.479655	0.3568	11.9914	11.8953	stem C1		0.0151412	0.0115	stem N
	0.471968	0.351423	11.7992				0.0159331	0.0115
	0.47678	0.354789	11.9195	12.189	stem C2		0.0280441	0.0213	stem I
	0.498341	0.36987	12.4585				0.0295108	0.0213
	0.490694	0.364521	12.2673	12.3455	stem C3		0.0305457	0.0232	stem A
	0.496949	0.368897	12.4237				0.0321432	0.0232
	0.485837	0.361124	12.1459	12.221	stem C4		0.0264642	0.0201	stem B
	0.491844	0.365326	12.2961				0.0278482	0.0201
	0.490696	0.364523	12.2674	12.2459	stem C5
	0.488978	0.363321	12.2245
				12.1794	0.151371
	1.49254	0.932587	37.3135	37.6557	leaf C1		0.0188426	0.0136	leaf N
	1.51992	0.945687	37.9979				0.0170414	0.0123
	1.45025	0.91235	36.2562	35.9716	leaf C2		0.0280441	0.0213	leaf I
	1.42748	0.901456	35.687				0.0295108	0.0213
	1.55723	0.96354	38.9307	39.5582	leaf C3		0.0305457	0.0232	leaf A
	1.60743	0.98756	40.1857				0.0321432	0.0232
	1.38034	0.8789	34.5085	33.8633	leaf C4		0.0280441	0.0213	leaf B
	1.32872	0.8536	33.218				0.0295108	0.0213
	1.37294	0.87536	34.3236	34.3027	leaf C5
	1.37127	0.87456	34.2818
				36.2703	2.12056
											1.32451	0.8514	33.1128	33.8304
											1.38192	0.879654	34.5479
											1.28767	0.83214	32.1916	33.1007
											1.36039	0.869354	34.0098
											1.37294	0.87536	34.3236	34.3027
											1.37127	0.87456	34.2818
											1.36945	0.87369	34.2363	33.226
											1.28862	0.83264	32.2156

## Sheet: BBCH 65 2009 
	Cry3Bb1 measurement in middle of flowering (BBCH 65)
	GM plants						Abbrevations
	Concentration in test well [ng]	Absorbance	Bt content [ug/g FW]	Average amount [ug/g FW]	Part of plants		C	MON88017
	25.5827	3.2393			K+		N	DK315
	0.125261	0.047			K-		I	DK315 + insecticide
							A	KIPOUS
							B	PR38N86
	1.20509	0.42113	30.1272	29.7814	root C1
	1.17743	0.4123	29.4357				FW	fresh weight
							K+	positive control
	1.18776	0.4156	29.6941	29.819	root C2		K-	negative control
	1.19776	0.41879	29.944
	1.18158	0.413625	29.5395	29.6045	root C3
	1.18678	0.415287	29.6696
	1.18158	0.413625	29.5395	29.7065	root C4
	1.19494	0.41789	29.8735
	1.20006	0.419524	30.0014	30.0811	root C5
	1.20643	0.42156	30.1609
				29.7985	0.159183
	0.67656	0.2456	16.914	16.5723	aerial root C1
	0.649223	0.236155	16.2306
	0.717859	0.25987	17.9465	17.9335	aerial root C2
	0.716818	0.25951	17.9204
	0.701936	0.254368	17.5484	17.8799	aerial root C3
	0.728456	0.263531	18.2114
	0.734096	0.26548	18.3524	18.5027	aerial root C4
	0.746121	0.269635	18.653
	0.733864	0.2654	18.3466	18.5058	aerial root C5
	0.746599	0.2698	18.665
				17.8788	0.706024
	0.436557	0.16123	10.9139	11.0296	stem C1
	0.445809	0.16456	11.1452
	0.460563	0.16987	11.5141	11.2959	stem C2
	0.443106	0.163587	11.0776
	0.469843	0.17321	11.7461	11.7615	stem C3
	0.471077	0.173654	11.7769
	0.480337	0.176987	12.0084	11.948	stem C4
	0.475506	0.175248	11.8876
	0.470891	0.173587	11.7723	11.9784	stem C5
	0.487384	0.179523	12.1846
				11.6027	0.376368
	1.44121	0.46753	36.0301	36.072	leaf C1
	1.44455	0.46852	36.1138
	1.44242	0.46789	36.0606	35.9579	leaf C2
	1.43421	0.46546	35.8552
	1.44658	0.46912	36.1646	36.1224	leaf C3
	1.44321	0.468123	36.0803
	1.44455	0.46852	36.1138	36.2234	leaf C4
	1.45332	0.471112	36.3329
	1.44912	0.46987	36.2279	36.129	leaf C5
	1.44121	0.46753	36.0301
				36.1009	0.0866614
	1.0801	0.38123	27.0024	27.1416	pollen + tassels C1
	1.09123	0.384785	27.2808
	1.09673	0.386541	27.4183	27.4176	pollen + tassels C2
	1.09668	0.386523	27.4169
	1.17743	0.4123	29.4357	29.4887	pollen + tassels C3
	1.18167	0.413654	29.5417
	1.20637	0.42154	30.1593	30.2421	pollen + tassels C4
	1.213	0.423654	30.3249
	1.06299	0.375632	26.5748	26.6886	pollen + tassels C5
	1.0721	0.378654	26.8024
				28.1957	1.40338
	1.10099	0.3879	27.5247	27.394	stigmas C1
	1.09053	0.38456	27.2632
	1.09667	0.386521	27.4168	27.4563	stigmas C2
	1.09983	0.38753	27.4958
	1.11142	0.39123	27.7856	27.9159	stigmas C3
	1.12185	0.39456	28.0463
	1.13495	0.39874	28.3737	28.2875	stigmas C4
	1.12806	0.39654	28.2014
	1.12411	0.39528	28.1027	28.0357	stigmas C5
	1.11875	0.393569	27.9687
				27.8179	0.34297

## Sheet: BBCH 85 2009
	Cry3Bb1 measurement at dough stage (BBCH 85)
	GM plants						Control plants				Abbrevations
	Concentration in test well [ng]	Absorbance	Bt content [ug/g FW]	Average amount [ug/g FW]	Part of plants		Interpolated value	Absorbance	Part of plants		C	MON88017
	33.8421	2.6197			K+		0.441279	0.0603	K-		N	DK315
											I	DK315 + insecticide
											A	KIPOUS
											B	PR38N86
	0.604424	0.082314	30.2212	30.4713	root C1		0.439804	0.0601	root N
	0.614427	0.083654	30.7214				0.439067	0.06			FW	fresh weight
											K+	positive control
	0.612949	0.083456	30.6475	30.6926	root C2		0.439067	0.06	root I		K-	negative control
	0.614756	0.083698	30.7378				0.438329	0.0599
	0.626069	0.0852136	31.3035	31.4478	root C3		0.380816	0.0521	root A
	0.631842	0.085987	31.5921				0.405886	0.0555
	0.6297	0.0857	31.485	32.0075	root C4		0.41326	0.0565	root B
	0.650601	0.0885	32.5301				0.430219	0.0588
	0.624378	0.084987	31.2189	31.2144	root C5
	0.624198	0.084963	31.2099
				31.1667	0.547108
	0.729727	0.0991	18.2432	18.3925	aerial root C1		0.23305	0.032	aerial root N
	0.741671	0.1007	18.5418				0.189353	0.026
	0.730746	0.0992364	18.2686	17.3839	aerial root C2		0.203919	0.028	aerial root I
	0.659967	0.0897546	16.4992				0.145656	0.02
	0.730068	0.0991456	18.2517	18.2996	aerial root C3		0.0801109	0.011	aerial root A
	0.733898	0.0996587	18.3475				0.109242	0.015
	0.9162	0.1239	22.905	22.9428	aerial root C4		0.152939	0.021	aerial root B
	0.919222	0.1243	22.9806				0.18207	0.025
	0.729727	0.0991	18.2432	19.6484	aerial root C5
	0.842145	0.1141	21.0536
				19.3334	1.94327
	0.486995	0.0665	12.1749	12.4053	stem C1		0.179157	0.0246	stem N
	0.505428	0.069	12.6357				0.20319	0.0279
	0.479621	0.0655	11.9905	11.8523	stem C2		0.218484	0.03	stem I
	0.468561	0.064	11.714				0.211201	0.029
	0.479621	0.0655	11.9905	11.8523	stem C3		0.179157	0.0246	stem A
	0.468561	0.064	11.714				0.172603	0.0237
	0.454551	0.0621	11.3638	11.4836	stem C4		0.15658	0.0215	stem B
	0.464137	0.0634	11.6034				0.161678	0.0222
	0.481752	0.065789	12.0438	12.3398	stem C5
	0.505428	0.069	12.6357
				11.9866	0.343253
	0.730063	0.099145	36.5032	36.599	leaf C1		0.383028	0.0524	leaf N
	0.733898	0.0996587	36.6949				0.37418	0.0512
	0.734547	0.0997457	36.7274	36.5427	leaf C2		0.307819	0.0422	leaf I
	0.72716	0.098756	36.358				0.300445	0.0412
	0.713115	0.0968745	35.6557	35.4362	leaf C3		0.291597	0.04	leaf A
	0.704332	0.095698	35.2166				0.284224	0.039
	0.713148	0.096879	35.6574	35.0396	leaf C4		0.439804	0.0601	leaf B
	0.688438	0.0935687	34.4219				0.439067	0.06
	0.737948	0.100201	36.8974	36.9161	leaf C5
	0.738696	0.100301	36.9348
				36.1067	0.731546
