# Supplementary material for: Risk Assessment of Genetically Engineered Maize Resistant to Diabrotica spp.: Influence on Above-Ground Arthropods in the Czech Republic
Source: PLoS One. 2015 Jun 17;10(6):e0130656. doi: 10.1371/journal.pone.0130656 (PMC4470634; doi:10.1371/journal.pone.0130656)
Supplement: S4 Table — (XLS) [file pone.0130656.s004.xls]

## Sheet: BBCH 14 2010
	Cry3Bb1 measurement at stage of four unfolded leaves (BBCH 14)
	GM plants						Control plants				Abbrevations
	Concentration in test well [ng]	Absorbance	Bt content [ug/g FW]	Average amount [ug/g FW]	Part of plants		Interpolated value	Absorbance	Part of plants		C	MON88017
	32.4447	2.3482			K+		0.290303	0.043	K-		N	DK315
											I	DK315 + insecticide
											A	KIPOUS
											B	PR38N86
	2.77067	0.37987	22.1653	21.8461	root C1		0.267	0.0396	root N
	2.69086	0.36987	21.5269				0.261269	0.03875			FW	fresh weight
											K+	positive control
	2.74409	0.37654	21.9527	22.7016	root C2		0.268827	0.03987	root I		K-	negative control
	2.93131	0.4	23.4505				0.267303	0.039645
	2.94112	0.40123	23.529	23.6703	root C3		0.269719	0.04	root A
	2.97645	0.40561	23.8116				0.270542	0.04012
	3.03071	0.4123	24.2456	24.0588	root C4		0.2782	0.041236	root B
	2.98399	0.40654	23.872				0.285946	0.042365
	3.2853	0.443569	26.2824	26.5349	root C5
	3.34843	0.45123	26.7874
				23.7623	1.58624
	2.60518	0.35897	20.8414	20.9124	stem C1		0.0757579	0.011236	stem N
	2.62292	0.36123	20.9834				0.08455	0.01254
	2.93227	0.40012	23.4581	23.4543	stem C2		0.0923038	0.01369	stem I
	2.93131	0.4	23.4505				0.126488	0.01876
	2.92141	0.39876	23.3713	23.407	stem C3		0.181911	0.02698	stem A
	2.93033	0.399878	23.4427				0.194114	0.02879
	2.76053	0.3786	22.0842	22.4079	stem C4		0.149324	0.022147	stem B
	2.84145	0.38874	22.7316				0.158764	0.023547
	2.15355	0.3009	17.2284	16.11	stem C5
	1.87394	0.2641	14.9915
				21.2583	2.73444
							0.290214	0.042987	leaf N
	4.06957	0.53698	32.5566	32.3893	leaf C1		0.270579	0.0401254
	4.02776	0.53214	32.2221
							0.287284	0.04256	leaf I
	3.74359	0.4987	29.9487	29.587	leaf C2		0.288856	0.042789
	3.65317	0.4879	29.2254
							0.290214	0.042987	leaf A
	3.76487	0.50123	30.119	30.0778	leaf C3		0.276488	0.0409865
	3.75457	0.500012	30.0366
							0.270604	0.040129	leaf B
	3.7543	0.49998	30.0344	29.3215	leaf C4		0.27424	0.040659
	3.57606	0.47869	28.6085
	3.96328	0.52456	31.7063	31.6011	leaf C5
	3.937	0.52147	31.496
				30.5953	1.19477
				#DIV/0!	#DIV/0!

## Sheet: BBCH 16 2010
	Cry3Bb1 measurement at stage of six unfolded leaves (BBCH 16)
	GM plants						Abbrevations
	Concentration in test well [ng]	Absorbance	Bt content [ug/g FW]	Average amount [ug/g FW]	Part of plants		C	MON88017
	33.2691	2.3252			K+		N	DK315
	0.511861	0.0899			K-		I	DK315 + insecticide
							A	KIPOUS
	0.988642	0.16987	24.716	24.5635	root C1		B	PR38N86
	0.976435	0.167856	24.4109
							FW	fresh weight
	0.962695	0.165589	24.0674	24.0753	root C2		K+	positive control
	0.963326	0.165693	24.0832				K-	negative control
	0.996885	0.17123	24.9221	25.0836	root C3
	1.00981	0.173362	25.2452
	1.04337	0.1789	26.0843	26.7348	root C4
	1.09541	0.1874	27.3852
	0.948275	0.16321	23.7069	26.4231	root C5
	1.16558	0.1987	29.1394
				25.3761	1.03734
	1.16595	0.19876	29.1487	28.3891	stem C1
	1.10518	0.188974	27.6296
	0.928031	0.15987	23.2008	23.0487	stem C2
	0.915867	0.157863	22.8967
	1.0575	0.18123	26.4374	26.7429	stem C3
	1.08193	0.18523	27.0483
	1.07572	0.18423	26.8931	26.4933	stem C4
	1.04374	0.17896	26.0934
	1.04134	0.178564	26.0334	25.6393	stem C5
	1.00981	0.173362	25.2452
				26.0627	1.75063
	1.16592	0.198756	29.1481	28.8818	leaf C1
	1.14462	0.195326	28.6156
	1.02391	0.17569	25.5979	25.5819	leaf C2
	1.02263	0.175479	25.5659
	1.1103	0.189798	27.7575	27.5982	leaf C3
	1.09756	0.187746	27.4389
	1.15241	0.19658	28.8103	28.9792	leaf C4
	1.16593	0.198756	29.1482
	1.13176	0.193254	28.294	28.3026	leaf C5
	1.13245	0.193365	28.3112
				27.8687	1.24505

## Sheet: BBCH 65 2010
	Cry3Bb1 measurement in middle of flowering (BBCH 65)
	GM plants						Abbrevations
	Concentration in test well [ng]	Absorbance	Bt content [ug/g FW]	Average amount [ug/g FW]	Part of plants		C	MON88017
	26.2218	2.6789			K+		N	DK315
	0.11337	0.0449			K-		I	DK315 + insecticide
							A	KIPOUS
							B	PR38N86
	0.453763	0.17547	22.6881	22.4041	root C1
	0.4424	0.17123	22.12				FW	fresh weight
							K+	positive control
	0.465554	0.17987	23.2777	23.2864	root C2		K-	negative control
	0.465902	0.18	23.2951
	0.4424	0.17123	22.12	22.1957	root C3
	0.445429	0.17236	22.2714
	0.451324	0.17456	22.5662	22.922	root C4
	0.465554	0.17987	23.2777
	0.460248	0.17789	23.0124	22.7012	root C5
	0.4478	0.173245	22.39
				22.7019	0.383404
	0.399175	0.1551	19.9587	21.2384	stem C1
	0.45036	0.1742	22.518
	0.453763	0.17547	22.6881	22.4041	stem C2
	0.4424	0.17123	22.12
	0.426831	0.16542	21.3415	21.507	stem C3
	0.43345	0.16789	21.6725
	0.463142	0.17897	23.1571	22.5577	stem C4
	0.439166	0.170023	21.9583
	0.463196	0.17899	23.1598	22.2292	stem C5
	0.425973	0.1651	21.2986
				21.9873	0.519459
	0.643393	0.244	32.1696	30.6719	leaf C1
	0.583483	0.2229	29.1741
	0.578741	0.22123	28.9371	29.1091	leaf C2
	0.585624	0.223654	29.2812
	0.585045	0.22345	29.2522	28.4551	leaf C3
	0.553159	0.21222	27.658
	0.588196	0.22456	29.4098	29.3392	leaf C4
	0.585371	0.223565	29.2685
	0.590752	0.22546	29.5376	30.0121	leaf C5
	0.609732	0.232145	30.4866
				29.5175	0.76217
	0.412252	0.15998	20.6126	20.9804	pollen + tassels C1
	0.426965	0.16547	21.3482
	0.368893	0.1438	18.4446	18.391	pollen + tassels C2
	0.366749	0.143	18.3374
	0.440712	0.1706	22.0356	22.9467	pollen + tassels C3
	0.477158	0.1842	23.8579
	0.440712	0.1706	22.0356	21.6671	pollen + tassels C4
	0.425973	0.1651	21.2986
	0.399175	0.1551	19.9587	20.6957	pollen + tassels C5
	0.428653	0.1661	21.4326
				20.9362	1.49092
	0.332983	0.1304	16.6491	15.1886	stigmas C1
	0.274563	0.1086	13.7281
	0.231538	0.0917	11.5769	11.8988	stigmas C2
	0.244415	0.0968	12.2208
	0.25098	0.0994	12.549	14.5991	stigmas C3
	0.332983	0.1304	16.6491
	0.332983	0.1304	16.6491	16.3905	stigmas C4
	0.322639	0.12654	16.1319
	0.331933	0.130008	16.5966	16.5874	stigmas C5
	0.331563	0.12987	16.5781
				14.9329	1.68786
	0.305113	0.12	7.62782	7.62373	grain C1
	0.304786	0.119878	7.61964
	0.301763	0.11875	7.54407	7.47004	grain C2
	0.295841	0.11654	7.39601
	0.287581	0.113458	7.18953	7.11503	grain C3
	0.281621	0.111234	7.04053
	0.275635	0.109	6.89086	6.92436	grain C4
	0.278314	0.11	6.95786
	0.315001	0.12369	7.87503	7.90418	grain C5
	0.317333	0.12456	7.93332
				7.40747	0.351088

## Sheet: BBCH 85 2010 
	Cry3Bb1 measurement at dough stage (BBCH 85)
	GM plants						Control plants				Abbrevations
	Concentration in test well [ng]	Absorbance	Bt content [ug/g FW]	Average amount [ug/g FW]	Part of plants		Interpolated value	Absorbance	Part of plants		C	MON88017
	25.2639	2.6872			K+		0.114073	0.0419	K-		N	DK315
											I	DK315 + insecticide
											A	KIPOUS
											B	PR38N86
	0.419478	0.15123	20.9739	21.2286	root C1		0.104104	0.04123	root N		FW	fresh weight
	0.429666	0.15478	21.4833				0.106957	0.04236			K+	positive control
											K-	negative control
	0.473308	0.169987	23.6654	23.6663	root C2		0.100998	0.04	root I
	0.473345	0.17	23.6673				0.0625683	0.02478
	0.426538	0.15369	21.3269	21.4057	root C3		0.0838284	0.0332	root A
	0.429692	0.154789	21.4846				0.0810509	0.0321
	0.440399	0.15852	22.02	21.7516	root C4		0.100493	0.0398	root B
	0.429666	0.15478	21.4833				0.10067	0.03987
	0.409347	0.1477	20.4674	19.7858	root C5
	0.382084	0.1382	19.1042
				21.5676	1.24535
	0.368883	0.1336	18.4441	18.3293	stem C1		0.0384121	0.015213	stem N
	0.364291	0.132	18.2145				0.0417804	0.016547
	0.409347	0.1477	20.4674	19.7858	stem C2		0.0478983	0.01897	stem I
	0.382084	0.1382	19.1042				0.0501834	0.019875
	0.450386	0.162	22.5193	21.0916	stem C3		0.0310569	0.0123	stem A
	0.393276	0.1421	19.6638				0.0366118	0.0145
	0.520698	0.1865	26.0349	25.8268	stem C4		0.0501708	0.01987	stem B
	0.512375	0.1836	25.6188				0.0367633	0.01456
	0.37577	0.136	18.7885	17.9634	stem C5
	0.342767	0.1245	17.1383
				20.5994	2.84013
	0.523688	0.187542	26.1844	26.1421	leaf C1		0.0542107	0.02147	leaf N
	0.521996	0.186952	26.0998				0.0584915	0.0231654
	0.539178	0.1929	26.9589	26.4969	leaf C2		0.0541754	0.021456	leaf I
	0.520698	0.1865	26.0349				0.059556	0.023587
	0.573317	0.2042	28.6658	28.7791	leaf C3		0.059556	0.023587	leaf A
	0.577848	0.2057	28.8924				0.0542107	0.02147
	0.489703	0.1757	24.4852	24.4349	leaf C4		0.0584915	0.0231654	leaf B
	0.487694	0.175	24.3847				0.0625683	0.02478
	0.520813	0.18654	26.0406	26.1439	leaf C5
	0.524945	0.18798	26.2473
				26.3994	1.39019
	0.275985	0.10123	6.89963	6.91255	grain C1		0.0371168	0.0147	grain N
	0.277019	0.10159	6.92546				0.0403487	0.01598
	0.294065	0.10753	7.35163	7.34733	grain C2		0.0417804	0.016547	grain I
	0.293721	0.10741	7.34303				0.047358	0.018756
	0.346724	0.125879	8.66811	8.69182	grain C3		0.0283552	0.01123	grain A
	0.348621	0.12654	8.71553				0.0286961	0.011365
	0.307927	0.11236	7.69817	7.78498	grain C4		0.0289789	0.011477	grain B
	0.314872	0.11478	7.8718				0.0310569	0.0123
	0.362081	0.13123	9.05202	9.24251	grain C5
	0.37732	0.13654	9.43299
				7.99584	0.857568
