# Supplementary material for: Risk Assessment of Genetically Engineered Maize Resistant to Diabrotica spp.: Influence on Above-Ground Arthropods in the Czech Republic
Source: PLoS One. 2015 Jun 17;10(6):e0130656. doi: 10.1371/journal.pone.0130656 (PMC4470634; doi:10.1371/journal.pone.0130656)
Supplement: S5 Table — (XLS) [file pone.0130656.s005.xls]

## Sheet: BBCH 14 2011
	Cry3Bb1 measurement at stage of four unfolded leaves (BBCH 14)
	GM plants						Control plants				Abbrevations
	Concentration in test well [ng]	Absorbance	Bt content [ug/g FW]	Average amount [ug/g FW]	Part of plants		Interpolated value	Absorbance	Part of plants		C	MON88017
	18.0397	3.2195			K+		0.0586087	0.0364	K-		N	DK315
											I	DK315 + insecticide
											A	KIPOUS
											B	PR38N86
	2.99005	1.3456	23.9204	23.8813	root C1		0.0377575	0.02345	root N
	2.98027	1.34259	23.8422				0.0425074	0.0264			FW	fresh weight
											K+	positive control
	2.99093	1.34587	23.9274	24.6136	root C2		0.045937	0.02853	root I		K-	negative control
	3.16247	1.3987	25.2998				0.0399151	0.02479
	3.04831	1.36354	24.3865	24.8439	root C3		0.0516851	0.0321	root A
	3.16267	1.39876	25.3014				0.050112	0.031123
	3.401	1.4693	27.208	27.7415	root C4		0.0415413	0.0258	root B
	3.53438	1.5076	28.275				0.0433125	0.0269
	3.14072	1.392	25.1258	24.2471	root C5
	2.92106	1.3238	23.3685
				25.0655	1.37742
	2.23706	1.0893	17.8965	18.804	stem C1		0.0449065	0.02789	stem N
	2.46395	1.171	19.7116				0.0480624	0.02985
	2.35753	1.1332	18.8603	18.8603	stem C2		0.0415413	0.0258	stem I
	2.35753	1.1332	18.8603				0.0397702	0.0247
	2.55145	1.2011	20.4116	20.2942	stem C3		0.0342957	0.0213	stem A
	2.52209	1.191	20.1767				0.037999	0.0236
	2.83404	1.2955	22.6723	22.6723	stem C4		0.0394482	0.0245	stem B
	2.83404	1.2955	22.6723				0.0427328	0.02654
	2.55145	1.2011	20.4116	20.2942	stem C5
	2.52209	1.191	20.1767
				20.185	1.40518
	4.66961	1.79632	37.3569	37.2106	leaf C1		0.0256011	0.0159	leaf N
	4.63304	1.78797	37.0643				0.0236689	0.0147
	4.10034	1.65897	32.8027	32.2491	leaf C2		0.0186743	0.011598	leaf I
	3.96193	1.6234	31.6954				0.0178885	0.01111
	4.73985	1.81237	37.9188	37.899	leaf C3		0.0198046	0.0123	leaf A
	4.73491	1.81123	37.8793				0.0234435	0.01456
	4.29774	1.7085	34.382	34.4455	leaf C4		0.0288052	0.01789	leaf B
	4.31362	1.7123	34.509				0.0212698	0.01321
	3.73851	1.56421	29.9081	29.9611	leaf C5
	3.75177	1.56789	30.0142
				34.3531	2.98207

## Sheet: BBCH 16 2011
	Cry3Bb1 measurement at stage of six unfolded leaves (BBCH 16)
	GM plants						Abbrevations
	Concentration in test well [ng]	Absorbance	Bt content [ug/g FW]	Average amount [ug/g FW]	Part of plants		C	MON88017
	24.7971	2.9591			K+		N	DK315
	0.13074	0.0547			K-		I	DK315 + insecticide
							A	KIPOUS
							B	PR38N86
	0.988762	0.3848	24.719	25.1925	root C1
	1.02664	0.3983	25.6659				FW	fresh weight
							K+	positive control
	0.936016	0.366	23.4004	24.3473	root C2		K-	negative control
	1.01177	0.393	25.2942
	0.939102	0.3671	23.4776	23.2917	root C3
	0.924232	0.3618	23.1058
	0.983712	0.383	24.5928	23.8318	root C4
	0.922829	0.3613	23.0707
	0.739118	0.29456	18.4779	18.5439	root C5
	0.744391	0.29654	18.6098
				23.0414	2.33442
	0.730249	0.29123	18.2562	18.3339	stem C1
	0.736465	0.293564	18.4116
	0.78381	0.31134	19.5953	19.6306	stem C2
	0.786634	0.3124	19.6658
	0.696396	0.27852	17.4099	17.4429	stem C3
	0.699033	0.27951	17.4758
	0.810351	0.32121	20.2588	20.4443	stem C4
	0.825193	0.3265	20.6298
	0.786527	0.31236	19.6632	18.9065	stem C5
	0.725992	0.289632	18.1498
				18.9516	1.03431
	1.36178	0.51236	34.0444	34.4751	leaf C1
	1.39623	0.52347	34.9058
	1.54434	0.57123	38.6086	38.7376	leaf C2
	1.55467	0.57456	38.8667
	1.4203	0.53123	35.5074	35.1616	leaf C3
	1.39263	0.52231	34.8158
	1.45959	0.5439	36.4897	37.203	leaf C4
	1.51665	0.5623	37.9162
	1.57112	0.579865	39.278	39.039	leaf C5
	1.552	0.573698	38.7999
				36.9233	1.84082

## Sheet: BBCH 65 2011
	Cry3Bb1 measurement in middle of flowering (BBCH 65)
	GM plants						Abbrevations
	Concentration in test well [ng]	Absorbance	Bt content [ug/g FW]	Average amount [ug/g FW]	Part of plants		C	MON88017
	27.1922	3.0629			K+		N	DK315
	0.0865849	0.0377			K-		I	DK315 + insecticide
							A	KIPOUS
	0.867993	0.354789	21.6998	21.7744	root C1		B	PR38N86
	0.873957	0.356987	21.8489
							FW	fresh weight
	0.863718	0.353214	21.5929	21.7171	root C2		K+	positive control
	0.873648	0.356873	21.8412				K-	negative control
	0.882136	0.360001	22.0534	22.2158	root C3
	0.895128	0.364789	22.3782
	0.96354	0.39	24.0885	23.0709	root C4
	0.882133	0.36	22.0533
	0.930701	0.377898	23.2675	23.236	root C5
	0.928179	0.376969	23.2045
				22.4028	0.638858
	0.903543	0.36789	22.5886	22.1069	stem C1
	0.86501	0.35369	21.6253
	0.89988	0.36654	22.497	22.5959	stem C2
	0.907793	0.369456	22.6948
	0.865195	0.353758	21.6299	21.5939	stem C3
	0.86232	0.352699	21.558
	0.882136	0.360001	22.0534	22.2158	stem C4
	0.895128	0.364789	22.3782
	0.908931	0.369876	22.7233	22.9639	stem C5
	0.928179	0.376969	23.2045
				22.2953	0.462831
	1.45982	0.56354	36.4956	37.4146	leaf C1
	1.53335	0.58796	38.3337
	1.30756	0.51236	32.689	34.0007	leaf C2
	1.41249	0.54782	35.3123
	1.37755	0.536214	34.4388	34.6275	leaf C3
	1.39265	0.54123	34.8163
	1.38856	0.53987	34.714	34.6014	leaf C4
	1.37955	0.536879	34.4888
	1.56019	0.596874	39.0046	38.9838	leaf C5
	1.55852	0.596321	38.963
				35.9256	1.93463
	0.50378	0.213659	12.5945	12.6289	pollen + tassels C1
	0.506528	0.214789	12.6632
	0.479451	0.203654	11.9863	11.9205	pollen + tassels C2
	0.474187	0.20149	11.8547
	0.646391	0.26987	16.1598	15.9578	pollen + tassels C3
	0.630232	0.263584	15.7558
	0.646356	0.269856	16.1589	16.6323	pollen + tassels C4
	0.684225	0.284587	17.1056
	0.867746	0.354698	21.6936	17.9302	pollen + tassels C5
	0.566669	0.238859	14.1667
				15.0139	2.33549
	0.503768	0.213654	12.5942	12.9603	stigmas C1
	0.533057	0.225698	13.3264
	0.340659	0.14658	8.51647	8.61648	stigmas C2
	0.348659	0.14987	8.71649
	0.41833	0.17852	10.4582	10.492	stigmas C3
	0.421029	0.17963	10.5257
	0.361081	0.154978	9.02703	9.02401	stigmas C4
	0.36084	0.154879	9.021
	0.445653	0.189756	11.1413	11.1861	stigmas C5
	0.449238	0.19123	11.2309
				10.4558	1.56463
	0.671482	0.27963	16.787	16.7538	grain C1
	0.668823	0.278596	16.7206
	0.691791	0.28753	17.2948	17.5843	grain C2
	0.714953	0.29654	17.8738
	0.779042	0.32147	19.476	19.5753	grain C3
	0.786985	0.32456	19.6746
	0.60591	0.254123	15.1477	18.3865	grain C4
	0.86501	0.35369	21.6253
	0.689246	0.28654	17.2311	17.1384	grain C5
	0.681827	0.283654	17.0457
				17.8877	1.00361

## Sheet: BBCH 85 2011
	Cry3Bb1 measurement at dough stage (BBCH 85)
	GM plants						Control plants				Abbrevations
	Concentration in test well [ng]	Absorbance	Bt content [ug/g FW]	Average amount [ug/g FW]	Part of plants		Interpolated value	Absorbance	Part of plants		C	MON88017
	17.6271	2.668			K+		0.10132	0.0441	K-		N	DK315
											I	DK315 + insecticide
											A	KIPOUS
											B	PR38N86
	0.977467	0.39456	24.4367	24.5483	root C1		0.100123	0.043579	root N
	0.986393	0.39784	24.6598				0.100397	0.043698			FW	fresh weight
											K+	positive control
	0.93507	0.37898	23.3768	23.6047	root C2		0.0975442	0.0424564	root I		K-	negative control
	0.953302	0.38568	23.8326				0.0978029	0.042569
	0.979236	0.39521	24.4809	24.287	root C3		0.099078	0.043124	root A
	0.963725	0.38951	24.0931				0.100296	0.043654
	0.968406	0.39123	24.2101	24.3908	root C4		0.100296	0.043654	root B
	0.982855	0.39654	24.5714				0.0998914	0.043478
	0.950255	0.38456	23.7564	23.6431	root C5
	0.941193	0.38123	23.5298
				24.0948	0.393559
	0.898352	0.365487	22.4588	22.6079	stem C1		0.0970273	0.0422314	stem N
	0.910279	0.36987	22.757				0.0973135	0.042356
	0.889231	0.362135	22.2308	22.3733	stem C2		0.0978029	0.042569	stem I
	0.900634	0.366326	22.5159				0.0971571	0.0422879
	0.910636	0.370001	22.7659	23.0574	stem C3		0.0947265	0.04123	stem A
	0.933953	0.37857	23.3488				0.0968173	0.04214
	0.835417	0.34236	20.8854	20.8324	stem C4		0.0970263	0.042231	stem B
	0.831172	0.3408	20.7793				0.0992756	0.04321
	0.864371	0.353	21.6093	21.3606	stem C5
	0.844479	0.34569	21.112
				22.0463	0.823211
	1.47988	0.569	36.9971	36.2827	leaf C1		0.0870528	0.03789	leaf N
	1.42274	0.5501	35.5684				0.0839512	0.03654
	1.48663	0.57123	37.1656	37.3592	leaf C2		0.081332	0.0354	leaf I
	1.50211	0.57635	37.5527				0.0849621	0.03698
	1.53572	0.587466	38.3929	38.3498	leaf C3		0.0763074	0.033213	leaf A
	1.53227	0.586325	38.3067				0.0773206	0.033654
	1.39593	0.541236	34.8983	34.8994	leaf C4		0.0738743	0.032154	leaf B
	1.39602	0.541265	34.9006				0.072737	0.031659
	1.53717	0.587945	38.4292	38.304	leaf C5
	1.52715	0.584632	38.1787
				37.039	1.30924
	0.929627	0.37698	23.2407	23.1965	grain C1		0.0309016	0.01345	grain N
	0.926092	0.375681	23.1523				0.0256377	0.0111589
	0.899405	0.365874	22.4851	22.4874	grain C2		0.0523581	0.022789	grain I
	0.89959	0.365942	22.4898				0.0257712	0.011217
	0.847989	0.34698	21.1997	21.9147	grain C3		0.026732	0.0116352	grain A
	0.90519	0.368	22.6298				0.0263213	0.0114564
	0.814246	0.33458	20.3561	20.438	grain C4		0.0263203	0.011456	grain B
	0.820796	0.336987	20.5199				0.0270854	0.011789
	0.899405	0.365874	22.4851	22.4874	grain C5
	0.89959	0.365942	22.4898
				22.1048	0.927246
